# Supplementary material for: Candida albicans commensalism in the oral mucosa is favoured by limited virulence and metabolic adaptation
Source: PLoS Pathog. 2022 Apr 11;18(4):e1010012. doi: 10.1371/journal.ppat.1010012 (PMC9041809; doi:10.1371/journal.ppat.1010012)
Supplement: S2 Table — Differential gene expression in multiple contrasts between the 101_in_vitro and SC_in_vitro conditions, between SC_day1 and SC_in_vitro conditions, between the 101_d1/3/7 conditions and the 101_in_vitro condition, and between the 101_d1/3/7 conditions and the SC_d1 condition. (XLSX) [file ppat.1010012.s009.xlsx]

## Sheet: limmanew_complete
id	count_s.101.OPC1.993	count_s.101.OPC1.994	count_s.101.OPC3.997	count_s.101.OPC3.998	count_s.101.OPC7.1001	count_s.101.OPC7.1002	count_s.101.vitroH.983	count_s.101.vitroH.984	count_s.SC.OPC1.991	count_s.SC.OPC1.992	count_s.SC.vitroH.981	count_s.SC.vitroH.982	avgCount_s.101.OPC1d	avgCount_s.101.OPC3d	avgCount_s.101.OPC7d	avgCount_s.101.vitroH	avgCount_s.SC.OPC1d	avgCount_s.SC.vitroH	logFC_sSC.OPC1vssSC.vitroH	logFC_s101.OPC1vss101.vitroH	logFC_s101.OPC3vss101.vitroH	logFC_s101.OPC7vss101.vitroH	logFC_s101.vitroHvsSC.vitroH	logFC_s101.OPC1vssSC.OPC1	logFC_s101.OPC3vssSC.OPC1	logFC_s101.OPC7vssSC.OPC1	rawP_sSC.OPC1vssSC.vitroH	rawP_s101.OPC1vss101.vitroH	rawP_s101.OPC3vss101.vitroH	rawP_s101.OPC7vss101.vitroH	rawP_s101.vitroHvsSC.vitroH	rawP_s101.OPC1vssSC.OPC1	rawP_s101.OPC3vssSC.OPC1	rawP_s101.OPC7vssSC.OPC1	adjP_sSC.OPC1vssSC.vitroH	adjP_s101.OPC1vss101.vitroH	adjP_s101.OPC3vss101.vitroH	adjP_s101.OPC7vss101.vitroH	adjP_s101.vitroHvsSC.vitroH	adjP_s101.OPC1vssSC.OPC1	adjP_s101.OPC3vssSC.OPC1	adjP_s101.OPC7vssSC.OPC1	Gene_ID	Description	Chromosome_Name	Gene_Start	Gene_End	Strand	Associated_Gene_Name
CaalfMp08.1	0.21	0.02	0.14	0.11	0.02	0.02	0.05	0.55	0.29	0.01	1.54	3.81	0.12	0.13	0.02	0.3	0.15	2.68	-5.14595	-1.79228	-0.786822	-3.59802	-3.44552	-0.0918505	0.913603	-1.8976	0.01	0.434	0.703	0.166	0.0554	0.968	0.667	0.461	0.0735	0.662	0.85	0.383	0.202	0.986	0.828	0.683	CaalfMp08.1	Putative endonuclease encoded by the first exon and part of the first intron of the mitochondrial COX1 gene; C-terminus contains a LAGLIDADG domain found in intron-encoded endonucleases; conserved in fungal mitochondria	Ca19-mtDNA	14771	16264	+	CaalfMp08.1
CaalfMp08.2	0.02	0.02	0.14	0.44	0.02	1.68	1.01	3.21	0.01	0.47	1.84	4.8	0.02	0.29	0.85	2.11	0.24	3.32	-5.22405	-6.94797	-3.02846	-3.46084	-0.457963	-2.18187	1.73763	1.30525	0.0202	0.018	0.106	0.0942	0.725	0.477	0.464	0.602	0.111	0.105	0.296	0.276	0.862	0.697	0.686	0.788	CaalfMp08.2	Putative endonuclease encoded by the first two exons and part of the second intron of the mitochondrial COX1 gene; C-terminus contains a LAGLIDADG domain found in intron-encoded endonucleases; conserved in fungal mitochondria	Ca19-mtDNA	14771	17625	+	CaalfMp08.2
CaalfMp08.3	0.02	0.02	0.4	0.01	0.02	0.02	0.9	1.65	0.1	0.01	1.74	6.25	0.02	0.2	0.02	1.28	0.06	3.99	-6.37938	-6.27574	-4.34798	-6.2008	-1.26579	-1.16215	0.76561	-1.08721	0.00492	0.0136	0.0341	0.0145	0.286	0.67	0.752	0.69	0.0483	0.0884	0.152	0.0917	0.525	0.83	0.878	0.842	CaalfMp08.3	Putative endonuclease encoded by the first three exons and part of the third intron of the mitochondrial COX1 gene; C-terminus contains a LAGLIDADG domain found in intron-encoded endonucleases; conserved in fungal mitochondria	Ca19-mtDNA	14771	18980	+	CaalfMp08.3
CaalfMp11	0.05	0.02	2.33	0.49	5.74	0.6	2.71	1.62	0.23	0.26	3.48	1.66	0.03	1.41	3.17	2.16	0.24	2.57	-3.32963	-6.0336	-0.944398	-0.151605	-0.330961	-3.03493	2.05427	2.84706	0.043	0.0189	0.462	0.901	0.779	0.235	0.21	0.0836	0.174	0.107	0.684	0.955	0.893	0.472	0.441	0.258	CaalfMp11	Cytochrome b, mitochondrially encoded subunit of the ubiquinol-cytochrome c reductase complex (complex III) that catalyzes a step in the respiratory chain of the mitochondrial inner membrane	Ca19-mtDNA	23997	26808	+	COB
CaalfMp11.1	0.25	0.58	0.02	0.39	0.02	0.05	0.58	3.74	0.26	0.22	3.29	2	0.42	0.2	0.04	2.16	0.24	2.65	-3.42361	-2.31739	-4.47609	-5.9048	-0.466601	0.639616	-1.51909	-2.94779	0.0245	0.125	0.0235	0.0143	0.68	0.697	0.44	0.208	0.125	0.327	0.122	0.0911	0.836	0.847	0.667	0.438	CaalfMp11.1	Putative endonuclease encoded by the first exon and part of the first intron of the mitochondrial COB gene; C-terminus contains a GIY-YIG domain found in intron-encoded endonucleases; conserved in fungal mitochondria	Ca19-mtDNA	23997	25434	+	CaalfMp11.1
CaalfMp13	0.35	0.12	0.05	0.21	0.02	1.98	0.47	0.02	0.01	0.35	0.02	0.02	0.24	0.13	1	0.25	0.18	0.02	1.80108	1.5853	0.581764	1.57918	1.86442	1.64864	0.645102	1.64251	0.562	0.547	0.832	0.554	0.562	0.512	0.806	0.519	0.76	0.749	0.921	0.753	0.759	0.723	0.908	0.728	CaalfMp13	Subunit 5 of NADH:ubiquinone oxidoreductase (NADH:ubiquinone dehydrogenase), a multisubunit enzyme complex (complex I) of the mitochondrial inner membrane that catalyzes the first step in mitochondrial respiration	Ca19-mtDNA	29824	31482	+	NAD5
orf19.10	0.82	3.08	16.63	15.61	2.75	1.75	1.97	0.02	1.49	1.67	6.33	1.58	1.95	16.12	2.25	0.99	1.58	3.95	-1.06284	3.72135	7.07992	4.18899	-4.79328	-0.00907964	3.34949	0.458552	0.346	0.0708	0.00117	0.0423	0.0206	0.994	0.00246	0.698	0.584	0.234	0.0208	0.173	0.113	0.998	0.0318	0.847	orf19.10	Alkane-inducible cytochrome P450; catalyzes hydroxylation of lauric acid to hydroxylauric acid; overproduction causes fluconazole resistance in WT and causes multidrug resistance in a cdr1 cdr2 double mutant; rat catheter biofilm repressed	Ca21chrR_C_albicans_SC5314	1555221	1556768	-	ALK8
orf19.100	15.5	14.02	17.01	20.19	22.12	16.09	21.97	41.01	13.45	5.96	32.73	31.57	14.76	18.6	19.1	31.49	9.71	32.15	-1.82221	-1.17832	-0.840119	-0.835852	0.0538637	0.697753	1.03595	1.04022	0.00127	0.0204	0.0641	0.0751	0.894	0.177	0.0424	0.0476	0.0217	0.112	0.221	0.242	0.952	0.398	0.173	0.185	orf19.100	Alpha/beta hydrolase and lipase domain protein; Hap43-repressed; Spider and flow model biofilm induced	Ca21chr6_C_albicans_SC5314	194298	195350	-	orf19.100
orf19.1002	35.09	23.19	26.59	41.27	32.14	32.89	24.13	23.19	20.33	29.96	57.19	32.17	29.14	33.93	32.51	23.66	25.14	44.68	-0.825743	0.285978	0.51706	0.469798	-0.887523	0.224199	0.45528	0.408019	0.0468	0.542	0.261	0.319	0.0646	0.58	0.248	0.316	0.183	0.745	0.499	0.558	0.222	0.773	0.485	0.556	orf19.1002	Protein of unknown function; Hap43-repressed gene	Ca21chr1_C_albicans_SC5314	2337688	2339580	-	orf19.1002
orf19.1007	28.1	27.28	22.05	25.4	22.58	26	28.45	38.82	48.97	22.41	31.43	36.81	27.69	23.72	24.29	33.64	35.69	34.12	-0.015424	-0.338855	-0.558092	-0.526557	0.0477812	-0.27565	-0.494886	-0.463351	0.967	0.43	0.2	0.241	0.909	0.471	0.202	0.251	0.985	0.659	0.429	0.478	0.958	0.692	0.431	0.488	orf19.1007	Putative bZIP transcription factor; Spider biofilm induced	Ca21chrR_C_albicans_SC5314	1135448	1136506	-	KCS1
orf19.101	6.98	9.68	13.96	7.52	5.91	10.73	10.65	16.87	12.55	18.13	16.68	20.42	8.33	10.74	8.32	13.76	15.34	18.55	-0.292781	-0.841067	-0.554736	-0.855305	-0.323527	-0.871813	-0.585481	-0.88605	0.497	0.157	0.306	0.158	0.527	0.0987	0.212	0.102	0.712	0.371	0.546	0.373	0.735	0.284	0.443	0.289	orf19.101	Protein required for alkaline pH response via the Rim101 signaling pathway; ortholog of S. cerevisiae Rim9 and A. nidulans palI; Spider biofilm induced	Ca21chr6_C_albicans_SC5314	195973	197013	+	RIM9
orf19.1010	25.1	26.55	24.62	27.32	31.51	30.58	5.39	28.59	23.03	25.76	18.77	25.38	25.82	25.97	31.04	16.99	24.4	22.08	0.166711	0.579929	0.59308	0.845741	-0.327518	0.0857008	0.098852	0.351513	0.698	0.305	0.287	0.14	0.566	0.835	0.805	0.392	0.847	0.545	0.526	0.348	0.762	0.923	0.907	0.625	orf19.1010	Mannosyltransferase; transcription elevated in cyr1, chk1, nik1, and sln1 homozygous null mutants; fungal-specific (no human or murine homolog)	Ca21chrR_C_albicans_SC5314	1138164	1139300	+	MNT3
orf19.1011	108.55	102.33	77.83	90.4	85.87	88.48	122.03	129.9	125.4	117.12	133.74	112.65	105.44	84.12	87.17	125.96	121.26	123.2	-0.0196609	-0.264477	-0.591565	-0.538298	0.0433046	-0.201512	-0.528599	-0.475333	0.931	0.278	0.0253	0.0407	0.855	0.381	0.0337	0.0551	0.968	0.518	0.127	0.169	0.933	0.616	0.151	0.202	orf19.1011	Ortholog(s) have alpha-1,2-mannosyltransferase activity, role in cell wall mannoprotein biosynthetic process and Golgi apparatus localization	Ca21chrR_C_albicans_SC5314	1139375	1141357	-	MNN21
orf19.1012	27.21	29.9	18.81	27.62	12.25	54.09	32.46	41.05	86.24	42.58	38.4	40.92	28.56	23.22	33.17	36.75	64.41	39.66	0.622877	-0.413353	-0.714444	-0.506345	-0.0604963	-1.09673	-1.39782	-1.18972	0.22	0.499	0.252	0.421	0.917	0.05	0.0169	0.0414	0.453	0.713	0.489	0.651	0.962	0.191	0.1	0.17	orf19.1012	Ortholog(s) have clathrin binding activity, role in Golgi to vacuole transport, endosomal transport and AP-1 adaptor complex, cytosol, endosome, nucleus localization	Ca21chrR_C_albicans_SC5314	1142648	1143109	+	orf19.1012
orf19.102	29.43	23.01	26.05	33.28	21.03	44.31	5.18	15.21	36.27	38.76	30.2	29.51	26.22	29.66	32.67	10.19	37.51	29.85	0.3267	1.24644	1.4333	1.49929	-1.44174	-0.522001	-0.335141	-0.269152	0.398	0.0565	0.0286	0.0249	0.03	0.193	0.368	0.484	0.631	0.205	0.137	0.126	0.14	0.419	0.604	0.702	orf19.102	Ortholog(s) have translation regulator activity, role in regulation of translation and mitochondrion localization	Ca21chr6_C_albicans_SC5314	197085	198335	-	orf19.102
orf19.1026	62.07	55.3	68.76	78.86	78.72	128.2	55.31	86.59	139.63	65.59	92.05	95.26	58.69	73.81	103.46	70.95	102.61	93.66	0.0365743	-0.331215	0.000277245	0.451682	-0.343897	-0.711687	-0.380194	0.0712109	0.919	0.427	0.999	0.27	0.397	0.0729	0.3	0.842	0.963	0.656	1	0.509	0.63	0.238	0.539	0.926	orf19.1026	Ortholog(s) have role in exonucleolytic trimming to generate mature 3'-end of 5.8S rRNA from tricistronic rRNA transcript (SSU-rRNA, 5.8S rRNA and LSU-rRNA), more	Ca21chr1_C_albicans_SC5314	803076	804068	-	orf19.1026
orf19.1027	26.02	27.81	50.51	49.4	53.38	72.42	38.3	37.35	31.29	41.01	24.65	32.99	26.91	49.96	62.9	37.83	36.15	28.82	0.333743	-0.486736	0.406523	0.730316	0.412212	-0.408267	0.484992	0.808785	0.301	0.179	0.216	0.0365	0.25	0.211	0.103	0.012	0.54	0.401	0.448	0.158	0.487	0.442	0.291	0.0822	orf19.1027	Phosphatidylinositol transfer protein; induction correlates with CDR1, CDR2 overexpression/azole resistance; fluphenazine, 17-beta-estradiol, ethynyl estradiol, NO induced; farnesol-downregulated in biofilm; rat catheter biofilm induced	Ca21chr1_C_albicans_SC5314	801801	802910	+	PDR16
orf19.1028	22.03	23.57	20.15	21.42	45.05	9.89	9.26	14.64	21.36	15.68	13.62	16.69	22.8	20.78	27.47	11.95	18.52	15.16	0.29576	0.836736	0.70734	0.671117	-0.233445	0.307531	0.178135	0.141912	0.617	0.244	0.316	0.352	0.752	0.571	0.738	0.798	0.798	0.481	0.555	0.59	0.878	0.766	0.87	0.903	orf19.1028	Elongin A; F-box protein; ubiquitin-protein ligase; role in protein ubiquitination and ubiquitin-dependent protein catabolism; rat catheter biofilm induced	Ca21chr1_C_albicans_SC5314	798251	799429	-	ELA1
orf19.1029	9.53	8.06	9.43	12.05	13.37	11.36	25.21	19.03	18.34	8.13	12.89	20.01	8.79	10.74	12.37	22.12	13.23	16.45	-0.355859	-1.24584	-0.951043	-0.762869	0.391934	-0.498049	-0.203251	-0.0150761	0.445	0.0307	0.0669	0.141	0.413	0.341	0.669	0.975	0.671	0.142	0.227	0.349	0.643	0.579	0.829	0.989	orf19.1029	Putative ortholog of S. cerevisiae Rpp1; subunit of both RNase MRP and nuclear RNase P; rat catheter and Spider biofilm induced	Ca21chr1_C_albicans_SC5314	797227	798159	+	RPP1
orf19.103	0.45	1.01	1.22	0.66	0.53	0.02	0.16	1.08	2.26	0.29	0.76	1	0.73	0.94	0.27	0.62	1.27	0.88	-0.0635076	0.36979	0.772741	-2.51195	-0.743647	-0.31035	0.0926015	-3.19209	0.963	0.829	0.639	0.256	0.659	0.828	0.945	0.116	0.984	0.919	0.811	0.494	0.824	0.919	0.975	0.313	orf19.103	Ortholog of S. cerevisiae Kar5; involved in nuclear membrane fusion during karyogamy; induced by alpha factor	Ca21chr6_C_albicans_SC5314	198735	199112	+	KAR5
orf19.1030	116.72	149.03	155.07	118.35	139.52	93.47	183.8	209.87	384.19	256.84	343.45	203.75	132.88	136.71	116.5	196.84	320.52	273.6	0.247948	-0.583985	-0.545363	-0.795281	-0.415143	-1.24708	-1.20845	-1.45837	0.466	0.0944	0.115	0.0299	0.224	0.00224	0.00274	0.000716	0.687	0.277	0.31	0.14	0.458	0.0301	0.0339	0.0156	orf19.1030	Putative peptidyl-prolyl cis-trans isomerase	Ca21chr1_C_albicans_SC5314	795613	796893	-	orf19.1030
orf19.1031	704.66	692.08	614.07	489.72	725.97	455.36	584.44	518.74	610.97	817.47	336.37	502.78	698.37	551.9	590.66	551.59	714.22	419.58	0.77749	0.3318	-0.00896439	0.0616184	0.423691	-0.0219987	-0.362763	-0.292181	0.0316	0.308	0.977	0.842	0.173	0.949	0.303	0.394	0.145	0.548	0.99	0.926	0.394	0.977	0.542	0.628	orf19.1031	HMG-CoA reductase; enzyme of sterol pathway; inhibited by lovastatin; gene not transcriptionally regulated in response to lovastatin and fluconazole	Ca21chr1_C_albicans_SC5314	790431	793652	-	HMG1
orf19.1032	63.24	52.26	58.98	86.59	53.84	73.82	218.28	156.58	131.2	74.52	164.17	173.81	57.75	72.79	63.83	187.43	102.86	168.99	-0.769183	-1.65837	-1.33816	-1.51949	0.105176	-0.784013	-0.463803	-0.645136	0.0283	0.00027	0.00119	0.000555	0.745	0.0338	0.17	0.0721	0.136	0.00893	0.021	0.0134	0.874	0.151	0.389	0.236	orf19.1032	bZIP transcription factor; involved in cell wall damage response; represses the yeast-to-hypha transition; mutants are caspofungin sensitive; induced by osmotic stress via Hog1; induced by Mnl1 under weak acid stress	Ca21chr1_C_albicans_SC5314	788364	790210	+	SKO1
orf19.1033	96.8	81.93	75.8	89.1	118.19	85.65	120.94	151.91	172.54	131.52	359.53	180.03	89.37	82.45	101.92	136.42	152.03	269.78	-0.74961	-0.632427	-0.746379	-0.461179	-0.874486	-0.757302	-0.871254	-0.586055	0.0359	0.086	0.0461	0.197	0.0218	0.0368	0.0184	0.094	0.157	0.262	0.182	0.425	0.117	0.159	0.106	0.276	orf19.1033	Ortholog(s) have cystathionine gamma-synthase activity, role in transsulfuration and cytosol, nucleus localization	Ca21chr1_C_albicans_SC5314	785155	786942	-	STR2
orf19.1034	16.89	16.96	17.99	13.78	14.91	34.42	17.23	18.2	13.64	16.7	13.52	15.9	16.93	15.89	24.67	17.71	15.17	14.71	0.0429553	-0.0796767	-0.199132	0.371707	0.29317	0.170538	0.0510832	0.621922	0.925	0.871	0.68	0.44	0.564	0.699	0.906	0.158	0.966	0.941	0.836	0.667	0.76	0.848	0.957	0.373	orf19.1034	Protein with a predicted cytochrome b5-like Heme/Steroid binding domain; Hap43, caspofungin repressed; flow model biofilm induced	Ca21chr1_C_albicans_SC5314	784529	785080	+	orf19.1034
orf19.1035	73.72	53.73	45.08	65.04	25.73	35.99	107.55	99.52	48.61	47.22	42.8	77.69	63.72	55.06	30.86	103.54	47.92	60.24	-0.251159	-0.702408	-0.910826	-1.74137	0.84684	0.395591	0.187173	-0.643375	0.462	0.0527	0.0158	0.000405	0.025	0.247	0.574	0.103	0.684	0.196	0.0964	0.0112	0.127	0.483	0.768	0.291	orf19.1035	Zn(II)2Cys6 transcription factor; plays a role in resistance to weak organic acids; required for yeast cell adherence to silicone substrate; Spider biofilm induced	Ca21chr1_C_albicans_SC5314	781180	784023	+	WAR1
orf19.1036	251.51	240.82	209.97	222.99	260.99	251.27	156.22	157.78	209.06	239.41	200.32	154.1	246.17	216.48	256.13	157	224.23	177.21	0.349389	0.647404	0.460743	0.705193	-0.16171	0.136305	-0.0503554	0.194094	0.148	0.0162	0.0721	0.01	0.5	0.562	0.83	0.411	0.36	0.0978	0.236	0.0736	0.714	0.759	0.919	0.642	orf19.1036	Alpha-1,2-mannosidase; processes Man9GlcNAc2 to Man8GlcNAc2 isomer B; member of ER localized glycosyl hydrolase family 47; ER form is converted by Kex2 to cytosolic form; flow model biofilm repressed	Ca21chr1_C_albicans_SC5314	776803	778650	-	MNS1
orf19.1037	42.85	46.78	54.54	46.7	56.7	53.82	36.78	33.46	29.92	40.27	74.2	60.26	44.81	50.62	55.26	35.12	35.09	67.23	-0.956987	0.373568	0.542189	0.67629	-0.957884	0.372671	0.541292	0.675392	0.00338	0.257	0.101	0.0486	0.00798	0.203	0.0648	0.0279	0.0386	0.495	0.287	0.187	0.0645	0.432	0.222	0.135	orf19.1037	Protein of unknown function; rat catheter biofilm repressed	Ca21chr1_C_albicans_SC5314	774073	775845	-	orf19.1037
orf19.1039	20.06	17.94	18.4	12.83	16.63	18	1.01	7.98	18.58	22.44	11.48	10.5	19	15.62	17.31	4.49	20.51	10.99	0.886647	2.29808	1.97197	2.16665	-1.51135	-0.0999122	-0.426025	-0.231347	0.0709	0.0115	0.0256	0.0166	0.085	0.805	0.304	0.582	0.234	0.0801	0.129	0.0995	0.26	0.908	0.543	0.774	orf19.1039	Ortholog(s) have Rab geranylgeranyltransferase activity and role in ER to Golgi vesicle-mediated transport, protein geranylgeranylation, protein targeting to membrane	Ca21chr1_C_albicans_SC5314	855932	857122	-	BET4
orf19.104	0.38	0.51	0.27	0.39	0.02	0.9	0.05	0.17	1.03	2.82	2.87	1.27	0.45	0.33	0.46	0.11	1.93	2.07	-0.219517	2.05181	1.61806	0.37653	-4.19545	-1.92412	-2.35788	-3.5994	0.835	0.332	0.445	0.87	0.0435	0.163	0.0991	0.0458	0.922	0.571	0.671	0.94	0.176	0.38	0.285	0.181	orf19.104	Protein of unknown function; induced by alpha pheromone in SpiderM medium	Ca21chr6_C_albicans_SC5314	199311	200165	+	orf19.104
orf19.1040	12.04	9.22	11.65	9.53	15.67	7.4	15.39	9.88	8	8.8	4.16	4.72	10.63	10.59	11.53	12.63	8.4	4.44	0.923376	-0.0963049	-0.11262	-0.0995322	1.3555	0.335817	0.319501	0.332589	0.144	0.853	0.824	0.849	0.048	0.494	0.5	0.501	0.354	0.932	0.917	0.93	0.186	0.709	0.714	0.715	orf19.1040	Protein required for the spindle assembly checkpoint of the cell cycle; necessary for survival in host cell macrophages and for virulence in a mouse model of systemic candidiasis	Ca21chr1_C_albicans_SC5314	857326	857970	+	MAD2
orf19.1041	32.05	28.33	17.83	29.2	33.74	35.32	19.38	26.47	32.1	24.26	27.91	24.67	30.19	23.52	34.53	22.93	28.18	26.29	0.0909355	0.332971	-0.0429012	0.529145	-0.136209	0.105827	-0.270046	0.302	0.791	0.405	0.914	0.191	0.736	0.75	0.427	0.364	0.899	0.637	0.961	0.417	0.869	0.877	0.656	0.601	orf19.1041	Ortholog(s) have cyclin-dependent protein serine/threonine kinase activity	Ca21chr1_C_albicans_SC5314	857981	859468	-	orf19.1041
orf19.1042	1327.34	1472.45	1282.68	1261.72	1576.11	651.7	1463.72	1657.26	766.2	1141.12	1201.31	1194.67	1399.9	1272.2	1113.9	1560.49	953.66	1197.99	-0.351057	-0.136444	-0.272863	-0.581234	0.360219	0.574831	0.438413	0.130042	0.395	0.736	0.507	0.149	0.368	0.182	0.307	0.745	0.628	0.869	0.72	0.361	0.604	0.406	0.546	0.874	orf19.1042	Mitochondrial outer membrane porin; in detergent-resistant membrane fraction (possible lipid raft component); antigenic in human, mouse; Hap43p-induced; flucytosine-, macrophage-, farnesol- induced; fluconazole, caspofungin repressed	Ca21chr1_C_albicans_SC5314	859696	860544	-	POR1
orf19.1043	10.81	10.48	9.9	8.65	8.09	10.19	0.37	3.59	17.85	8.16	13.24	9.78	10.65	9.28	9.14	1.98	13	11.51	0.0937536	2.79022	2.57945	2.57035	-2.89835	-0.201887	-0.412662	-0.421754	0.856	0.0209	0.0301	0.0326	0.0172	0.698	0.427	0.444	0.933	0.114	0.141	0.148	0.102	0.847	0.656	0.67	orf19.1043	Ortholog(s) have lysophosphatidic acid acyltransferase activity and role in cellular response to cadmium ion, cellular triglyceride homeostasis, detoxification of cadmium ion, lipid particle organization, protein targeting to vacuole	Ca21chr1_C_albicans_SC5314	862110	863027	+	orf19.1043
orf19.1045	10.71	10.52	12.22	9.03	19.77	14.85	3.57	11.24	11.87	6.78	8.04	12.92	10.61	10.62	17.31	7.4	9.32	10.48	-0.14827	0.432621	0.398694	1.11229	-0.353609	0.227283	0.193356	0.906954	0.778	0.516	0.541	0.0971	0.598	0.661	0.699	0.0773	0.892	0.726	0.745	0.281	0.786	0.825	0.848	0.246	orf19.1045	Putative U2 snRNP protein; Hap43p-induced gene; mutation confers hypersensitivity to 5-fluorocytosine (5-FC), 5-fluorouracil (5-FU), and tubercidin (7-deazaadenosine)	Ca21chr1_C_albicans_SC5314	863089	864150	-	orf19.1045
orf19.1047	171.65	210.96	221.76	193.58	264.6	175.43	170.72	265.17	369.27	210.26	316.95	207.72	191.3	207.67	220.01	217.94	289.77	262.33	0.116084	-0.1858	-0.0610036	-0.00508069	-0.241079	-0.542963	-0.418167	-0.362244	0.743	0.596	0.862	0.988	0.496	0.139	0.25	0.313	0.873	0.784	0.936	0.995	0.711	0.347	0.487	0.552	orf19.1047	Protein with a predicted role in ribosomal large subunit biogenesis; mutation confers hypersensitivity to 5-fluorocytosine (5-FC), 5-fluorouracil (5-FU), and tubercidin (7-deazaadenosine); hyphal, macrophage repressed	Ca21chr1_C_albicans_SC5314	864198	866747	+	ERB1
orf19.1048	0.25	0.83	3.56	2.17	2.42	0.12	0.58	0.48	5.26	9.56	118.89	164.57	0.54	2.86	1.27	0.53	7.41	141.73	-4.31779	-0.192182	2.40205	-0.0135828	-8.08678	-3.96117	-1.36694	-3.78257	7.53e-07	0.913	0.118	0.994	3.14e-05	0.00729	0.103	0.00837	0.000392	0.96	0.315	0.998	0.00278	0.0614	0.291	0.0666	orf19.1048	Aldo-keto reductase; similar to aryl alcohol dehydrogenases; protein increase correlates with MDR1 overexpression (not CDR1 or CDR2) in fluconazole-resistant clinical isolates; farnesol regulated; possibly essential; Spider biofilm induced	Ca21chr1_C_albicans_SC5314	867455	868489	+	IFD6
orf19.1049	3.27	4.45	3.63	2.67	0.02	4.58	1.75	1.62	3.93	7.28	2.78	4.99	3.86	3.15	2.3	1.68	5.6	3.88	0.528719	1.191	0.880828	-2.36776	-1.13467	-0.472389	-0.782558	-4.03114	0.573	0.374	0.507	0.224	0.4	0.608	0.4	0.026	0.768	0.609	0.72	0.458	0.633	0.792	0.632	0.129	orf19.1049	Predicted NUDIX hydrolase domain; Hap43-induced	Ca21chr1_C_albicans_SC5314	868578	869162	-	orf19.1049
orf19.105	0.78	1.25	0.21	1.77	0.41	0.05	1.11	3.25	24.01	32.33	56.58	66.1	1.02	0.99	0.23	2.18	28.17	61.34	-1.13737	-1.15822	-1.77436	-3.96969	-4.793	-4.81385	-5.42999	-7.62532	0.00472	0.362	0.189	0.0328	0.000111	0.000159	0.000102	0.000154	0.0472	0.599	0.414	0.148	0.00554	0.00666	0.00529	0.00655	orf19.105	Putative phosphoadenosine-5'-phosphate or 3'-phosphoadenosine 5'-phosphosulfate phosphatase; possible role in sulfur recycling; Hap43-repressed; F-12/CO2 biofilm induced	Ca21chr6_C_albicans_SC5314	200573	201649	+	HAL22
orf19.1050	3.54	5.26	9.55	6.25	12.54	2.56	2.29	1.58	4.94	5.93	2.13	3.62	4.4	7.9	7.55	1.93	5.43	2.87	0.97884	1.24947	2.07003	1.57425	-0.598255	-0.327623	0.492939	-0.00284419	0.26	0.256	0.0541	0.149	0.602	0.664	0.445	0.997	0.498	0.494	0.199	0.361	0.788	0.826	0.67	0.999	orf19.1050	Ortholog of S. cerevisiae : YMR087W, C. glabrata CBS138 : CAGL0J01397g, C. dubliniensis CD36 : Cd36_03920, C. parapsilosis CDC317 : CPAR2_107150 and Pichia stipitis Pignal : PICST_61741	Ca21chr1_C_albicans_SC5314	869498	870400	-	orf19.1050
orf19.1051	296.25	322.72	416.08	354.29	563.54	318.77	115.93	152.47	281.5	320.54	125.95	106.22	309.49	385.19	441.16	134.2	301.02	116.08	1.37691	1.18454	1.50154	1.65049	0.232899	0.0405372	0.357538	0.506482	0.000349	0.00143	0.000277	0.000102	0.438	0.891	0.256	0.111	0.0103	0.0233	0.00908	0.00529	0.666	0.95	0.493	0.304	orf19.1051	Putative histone H2A; farnesol regulated; rat catheter biofilm repressed; Spider biofilm repressed; Hap43-induced	Ca21chr1_C_albicans_SC5314	870746	871141	-	HTA2
orf19.1052	196.42	256.59	224.71	213.3	271.44	194.79	143.8	149.72	194.78	267.45	78.25	103.44	226.5	219.01	233.11	146.76	231.12	90.85	1.34982	0.609871	0.573896	0.645796	0.714028	-0.0259168	-0.0618917	0.010008	0.0003	0.0474	0.0617	0.0372	0.0259	0.925	0.824	0.971	0.00946	0.185	0.216	0.16	0.129	0.966	0.917	0.987	orf19.1052	Predicted histone H2B; Hap43-induced gene; Spider biofilm repressed	Ca21chr1_C_albicans_SC5314	872008	872400	+	orf19.1052
orf19.1053	54.51	66.4	61.27	37.26	96.28	44.37	28.89	23.87	63.62	84.6	38.65	43.27	60.45	49.26	70.33	26.38	74.11	40.96	0.844267	1.24229	0.893564	1.34685	-0.683319	-0.285293	-0.634022	-0.180731	0.0435	0.0199	0.0795	0.013	0.183	0.436	0.0985	0.618	0.176	0.111	0.25	0.0859	0.407	0.663	0.284	0.799	orf19.1053	Ortholog(s) have phosphatidylinositol deacylase activity	Ca21chr1_C_albicans_SC5314	872669	873841	-	orf19.1053
orf19.1054	29.94	38.92	24.52	24.57	20.02	20.68	2.61	23.53	21.74	36.83	15.5	27.29	34.43	24.55	20.35	13.07	29.29	21.4	0.469884	1.49731	1.02497	0.755264	-0.74796	0.27947	-0.19287	-0.46258	0.353	0.0559	0.177	0.328	0.332	0.538	0.676	0.362	0.59	0.203	0.399	0.567	0.571	0.742	0.834	0.599	orf19.1054	Ortholog(s) have structural constituent of nuclear pore activity	Ca21chr1_C_albicans_SC5314	874659	875468	-	orf19.1054
orf19.1055	491.98	481.19	246.31	240.83	227.89	257.9	180.75	144.86	563.58	572.99	356.05	301.71	486.59	243.57	242.9	162.81	568.29	328.88	0.797125	1.60895	0.611286	0.603206	-1.03623	-0.224404	-1.22207	-1.23015	0.00742	1.82e-05	0.0218	0.0218	0.000715	0.405	0.000308	0.000262	0.0619	0.002	0.117	0.117	0.0156	0.637	0.00959	0.00878	orf19.1055	Septin; essential for viability; functional homolog of S. cerevisiae Cdc3p; down-regulation associated with azole resistance; macrophage/pseudohyphal-repressed; virulence-group-correlated expression; gene has intron	Ca21chr1_C_albicans_SC5314	876470	877866	-	CDC3
orf19.1057	7.63	7.61	4.13	5.9	7.27	19.54	10.44	10.41	8.46	9.9	4.54	6.74	7.62	5.02	13.4	10.42	9.18	5.64	0.740476	-0.451246	-1.05149	0.233897	0.9313	-0.260422	-0.860663	0.424721	0.233	0.465	0.118	0.685	0.174	0.636	0.155	0.409	0.469	0.687	0.315	0.839	0.395	0.81	0.369	0.64	orf19.1057	Ortholog of C. dubliniensis CD36 : Cd36_03980, C. parapsilosis CDC317 : CPAR2_107050, Candida tenuis NRRL Y-1498 : CANTEDRAFT_113999 and Debaryomyces hansenii CBS767 : DEHA2D12518g	Ca21chr1_C_albicans_SC5314	878815	879384	-	orf19.1057
orf19.1058	34.14	56.1	44.07	33.63	44.97	36.69	48.8	36.82	58.64	36.35	44.49	36.28	45.12	38.85	40.83	42.81	47.49	40.38	0.202322	0.106022	-0.0852599	-0.00221167	0.00495724	-0.0913435	-0.282625	-0.199577	0.564	0.784	0.824	0.996	0.99	0.789	0.409	0.569	0.761	0.896	0.917	0.998	0.996	0.898	0.641	0.765	orf19.1058	Ortholog(s) have ubiquitin binding activity, role in ubiquitin-dependent protein catabolic process and proteasome regulatory particle, lid subcomplex, proteasome storage granule localization	Ca21chr1_C_albicans_SC5314	879709	880689	+	orf19.1058
orf19.1061	187.77	194.31	259.68	242.16	312.46	204.91	189.47	104.2	190.08	295.14	76.82	59.44	191.04	250.92	258.69	146.84	242.61	68.13	1.80819	0.511563	0.905916	0.920794	0.982144	-0.314486	0.0798675	0.0947458	0.000127	0.146	0.0186	0.0159	0.0138	0.345	0.811	0.774	0.00591	0.356	0.107	0.0967	0.0894	0.583	0.91	0.89	orf19.1061	Putative histone H3; amphotericin B repressed; regulated by Efg1, farnesol; Hap43-induced; rat catheter and Spider biofilm repressed	Ca21chr1_C_albicans_SC5314	882239	882649	+	HHT21
orf19.1063	21.86	26.41	16.98	20.09	38.69	16.49	1.33	12.79	32.35	33.04	15.84	16.02	24.13	18.53	27.59	7.06	32.69	15.93	1.03738	1.99605	1.62841	2.03985	-1.40507	-0.446403	-0.814041	-0.402602	0.0496	0.0346	0.0772	0.0315	0.13	0.324	0.0875	0.373	0.19	0.153	0.246	0.145	0.333	0.563	0.265	0.609	orf19.1063	Ortholog(s) have dolichyl-phosphate-mannose-glycolipid alpha-mannosyltransferase activity, role in GPI anchor biosynthetic process and integral to endoplasmic reticulum membrane, mannosyltransferase complex, mitochondrion localization	Ca21chr1_C_albicans_SC5314	884624	885808	-	orf19.1063
orf19.1064	1319.89	1394.86	1186.6	1307.81	1564.9	979.84	2939.59	2033.48	592.83	1313.61	1809.57	2299.52	1357.38	1247.2	1272.37	2486.54	953.22	2054.55	-1.20166	-0.90374	-1.03081	-1.02557	0.310552	0.608475	0.481404	0.48664	0.0139	0.0481	0.0287	0.0258	0.483	0.159	0.264	0.246	0.0898	0.186	0.137	0.129	0.701	0.374	0.502	0.483	orf19.1064	Acetyl-CoA synthetase; antigenic during human and murine infection; induced by Efg1; macrophage-induced protein; soluble protein in hyphae; gene contains intron; flow model and Spider biofilm repressed	Ca21chr1_C_albicans_SC5314	886084	889191	-	ACS2
orf19.1065	2018.89	1764.65	1595.15	1317.91	2325.2	1004.46	153.82	110.53	1541.19	3280.14	116.39	218.67	1891.77	1456.53	1664.83	132.18	2410.66	167.53	3.83098	3.89592	3.52301	3.61115	-0.329951	-0.265017	-0.63792	-0.549781	2.35e-06	1.62e-06	4.38e-06	2.51e-06	0.401	0.642	0.27	0.33	0.000645	0.000527	0.000898	0.000672	0.633	0.814	0.509	0.569	orf19.1065	HSP70 family chaperone; cell wall fractions; antigenic; beta-defensin peptides impport; ATPase domain binds histatin 5; at hyphal surface, not yeast; farnesol-repressed in biofilm; flow model, Spider biofilm repressed; caspofungin repressed	Ca21chr1_C_albicans_SC5314	890449	892386	-	SSA2
orf19.1066	4.11	3.29	4.2	2.59	2.06	0.02	0.79	2.91	5.48	6.49	6.74	4.99	3.7	3.39	1.04	1.85	5.99	5.87	0.0208378	1.03286	0.838043	-3.37571	-1.7006	-0.688577	-0.883397	-5.09715	0.977	0.397	0.485	0.0808	0.156	0.401	0.275	0.006	0.99	0.63	0.703	0.252	0.37	0.634	0.514	0.0545	orf19.1066	Protein induced by N-acetylglucosamine (GlcNAc); localized in cytoplasm; mutation causes increased resistance to nikkomycin Z	Ca21chr1_C_albicans_SC5314	892986	893750	-	GIG1
orf19.1067	13.19	19.06	18.09	10.33	3.24	12.6	10.01	13.43	10.26	11.93	12.58	12.24	16.12	14.21	7.92	11.72	11.1	12.41	-0.170667	0.361837	0.120172	-0.880368	-0.0147497	0.517754	0.276089	-0.72445	0.749	0.54	0.837	0.216	0.981	0.316	0.584	0.257	0.877	0.744	0.924	0.449	0.992	0.555	0.775	0.495	orf19.1067	Putative phosphoglycerate mutase; repressed in hyphae; macrophage/pseudohyphal-repressed; induced by high levels of peroxide stress, farnesol; flow model biofilm induced; rat catheter and Spider biofilm repressed	Ca21chr1_C_albicans_SC5314	895168	895953	+	GPM2
orf19.1069	119.71	140.43	110.4	145.86	102.2	100.89	182.06	214.88	114.41	96.12	211.31	169.76	130.07	128.13	101.55	198.47	105.26	190.54	-0.851904	-0.62064	-0.64975	-0.972937	0.0736312	0.304896	0.275786	-0.0474015	0.00412	0.0277	0.0218	0.00206	0.772	0.238	0.282	0.852	0.0434	0.134	0.117	0.0286	0.889	0.475	0.521	0.932	orf19.1069	C2H2 transcription factor; putative regulator of proteasome genes; DNA recognition sequence (GAAGGCAAAA) enriched in regions upstream of proteasome genes; induced in core stress response; Hap43-induced; Spider biofilm induced	Ca21chr1_C_albicans_SC5314	898013	899623	+	RPN4
orf19.107	59.23	60.33	54.57	53.51	90.88	59.25	29.86	51.4	179.2	99.01	94.81	102.26	59.78	54.04	75.07	40.63	139.1	98.53	0.438056	0.480777	0.334682	0.769171	-1.19999	-1.15727	-1.30337	-0.868876	0.185	0.25	0.414	0.0739	0.00885	0.00341	0.00135	0.0175	0.408	0.487	0.645	0.24	0.0687	0.0388	0.0225	0.103	orf19.107	DEAH-box ATP-dependent RNA helicase, required for 18S rRNA synthesis; rat catheter biofilm induced	Ca21chr6_C_albicans_SC5314	201705	204200	-	orf19.107
orf19.1070	12.27	15.7	13.36	9.25	7.39	8.81	1.97	2.34	10.21	11.74	2.81	4.49	13.99	11.31	8.1	2.15	10.97	3.65	1.64057	2.6568	2.3181	1.88604	-0.673459	0.342776	0.00407312	-0.427986	0.0124	0.003	0.00737	0.0276	0.434	0.404	0.992	0.359	0.0837	0.0359	0.0617	0.134	0.662	0.636	0.997	0.597	orf19.1070	Ortholog(s) have cytoplasm localization	Ca21chr1_C_albicans_SC5314	900062	901012	-	orf19.1070
orf19.1075	4.08	3.4	3.21	2.47	5.41	12.03	0.16	0.93	1.99	1.86	0.69	1.31	3.74	2.84	8.72	0.54	1.92	1	1.03543	2.98945	2.56632	4.13894	-0.998002	0.956017	0.532896	2.10551	0.331	0.0342	0.0644	0.00469	0.492	0.258	0.526	0.0128	0.57	0.152	0.222	0.0471	0.708	0.496	0.734	0.0851	orf19.1075	Protein of unknown function; Spider biofilm induced	Ca21chr6_C_albicans_SC5314	923865	924998	-	orf19.1075
orf19.1077	63.89	62.77	41.81	59.36	62.06	59.39	26.62	48.26	39.13	36.57	50.5	47.93	63.33	50.59	60.73	37.44	37.85	49.21	-0.379219	0.67821	0.343957	0.616146	-0.31543	0.741999	0.407745	0.679934	0.223	0.061	0.319	0.0874	0.369	0.0225	0.18	0.0354	0.457	0.214	0.558	0.265	0.605	0.119	0.403	0.155	orf19.1077	Member of MDR subfamily of ABC family; ortholog of S. cerevisiae ABC transporter, Atm1; induced in low iron; induced by nitric oxide independent of Yhb1	Ca21chr6_C_albicans_SC5314	928269	930521	-	ATM1
orf19.1078	575.02	686.42	601.11	526.3	828.97	398.84	184.78	380.76	286.96	289.08	365.18	260.97	630.72	563.71	613.91	282.77	288.02	313.08	-0.0947823	1.22706	1.07058	1.11369	-0.195252	1.12659	0.970106	1.01322	0.803	0.00832	0.0187	0.0131	0.603	0.0145	0.0319	0.0229	0.906	0.0663	0.107	0.0866	0.789	0.0917	0.146	0.12	orf19.1078	Putative alanine glyoxylate aminotransferase; regulated by Gcn4p and hemoglobin; stationary phase enriched protein	Ca21chr6_C_albicans_SC5314	931212	932489	-	HBR2
orf19.1080	0.35	0.44	0.17	0.66	1.33	3.8	0.37	1.62	0.7	0.84	0.46	0.14	0.39	0.42	2.57	0.99	0.77	0.3	1.56055	-1.2424	-1.39099	1.31867	1.84001	-0.96294	-1.11152	1.59813	0.286	0.395	0.339	0.281	0.243	0.473	0.406	0.148	0.526	0.628	0.577	0.52	0.48	0.694	0.637	0.36	orf19.1080	Ortholog of C. dubliniensis CD36 : Cd36_64900, C. parapsilosis CDC317 : CPAR2_600390, Pichia stipitis Pignal : PICST_30726 and Candida guilliermondii ATCC 6260 : PGUG_04023	Ca21chr6_C_albicans_SC5314	934133	935740	+	orf19.1080
orf19.1082	2.86	3.54	5.81	5.8	0.21	13.28	7.75	20.2	13.13	5.67	7.28	6.78	3.2	5.8	6.74	13.98	9.4	7.03	0.317166	-2.25103	-1.38097	-3.03464	1.10186	-1.46634	-0.596278	-2.24994	0.713	0.0566	0.142	0.0335	0.241	0.18	0.486	0.0931	0.855	0.205	0.351	0.15	0.477	0.402	0.704	0.274	orf19.1082	Protein with an Alba DNA/RNA-binding protein domain; Spider biofilm induced	Ca21chr6_C_albicans_SC5314	936223	936738	+	orf19.1082
orf19.1083	18.02	15.1	21.76	21.22	24.01	20.14	12.48	13.81	25.75	20.3	19.9	15.26	16.56	21.49	22.08	13.15	23.03	17.58	0.387434	0.303179	0.680686	0.708973	-0.390158	-0.474412	-0.0969059	-0.0686188	0.272	0.492	0.118	0.113	0.379	0.183	0.76	0.835	0.511	0.708	0.316	0.308	0.614	0.407	0.882	0.923	orf19.1083	Putative protein of unknown function; macrophage-induced gene	Ca21chr6_C_albicans_SC5314	937757	938440	-	orf19.1083
orf19.1084	452	421.34	334.41	376.06	266.26	388.71	357.93	467.79	428.79	428.45	503.37	548.68	436.67	355.24	327.48	412.86	428.62	526.03	-0.295995	0.104543	-0.19797	-0.340764	-0.375137	0.0254003	-0.277112	-0.419906	0.31	0.699	0.467	0.206	0.185	0.928	0.335	0.142	0.55	0.848	0.688	0.436	0.409	0.967	0.573	0.351	orf19.1084	Protein similar to S. cerevisiae Cdc39p, which is part of the CCR4-NOT transcription regulatory complex; transposon mutation affects filamentous growth	Ca21chr6_C_albicans_SC5314	940096	946146	+	CDC39
orf19.1085	170.28	178.57	164	217.41	185.38	282.01	114.95	147.54	215.01	174.19	120.34	116.5	174.42	190.7	233.7	131.25	194.6	118.42	0.707348	0.389744	0.501176	0.778082	0.168434	-0.14917	-0.0377369	0.239169	0.0213	0.187	0.0984	0.0159	0.562	0.587	0.891	0.389	0.115	0.412	0.284	0.0968	0.759	0.777	0.95	0.623	orf19.1085	Ortholog(s) have ubiquitin-protein ligase activity	Ca21chr6_C_albicans_SC5314	946663	947361	+	orf19.1085
orf19.1086	294.56	204.52	169.81	208.2	239.98	249.21	194.16	194.24	277.89	301.52	134.47	199.89	249.54	189	244.59	194.2	289.7	167.18	0.822591	0.336574	-0.049092	0.332252	0.245747	-0.24027	-0.625936	-0.244592	0.00989	0.238	0.859	0.243	0.38	0.397	0.0396	0.388	0.073	0.475	0.935	0.48	0.615	0.63	0.166	0.622	orf19.1086	Ortholog(s) have role in protein deubiquitination, regulation of ER to Golgi vesicle-mediated transport, regulation of retrograde vesicle-mediated transport, Golgi to ER, ribophagy and cytoplasm localization	Ca21chr6_C_albicans_SC5314	948405	950273	+	orf19.1086
orf19.1087	22.68	28.36	21.1	20.47	12.87	19.37	23.92	21.41	28.37	12.85	28.96	25.49	25.52	20.78	16.12	22.66	20.61	27.23	-0.493455	0.190024	-0.0961214	-0.474671	-0.297242	0.386237	0.100092	-0.278458	0.229	0.67	0.829	0.333	0.507	0.343	0.802	0.53	0.464	0.83	0.919	0.571	0.719	0.581	0.906	0.737	orf19.1087	Ortholog of C. parapsilosis CDC317 : CPAR2_601130, C. dubliniensis CD36 : Cd36_64620, Lodderomyces elongisporus NRLL YB-4239 : LELG_04885 and Candida orthopsilosis Co 90-125 : CORT_0F02130	Ca21chr6_C_albicans_SC5314	950736	953156	+	orf19.1087
orf19.1089	80.2	90.23	97.01	86.24	126.46	49.48	93.74	169.54	102.27	50.12	127.21	127.17	85.21	91.62	87.97	131.64	76.2	127.19	-0.822365	-0.645383	-0.541835	-0.764958	0.06444	0.241422	0.34497	0.121847	0.0723	0.166	0.234	0.108	0.884	0.582	0.428	0.782	0.237	0.383	0.47	0.3	0.947	0.774	0.657	0.895	orf19.1089	Putative peroxisomal membrane protein; role in fatty acid oxidation; expression is Tac1-regulated; Hms1p-dependent induction by geldamycin; Spider biofilm induced	Ca21chr6_C_albicans_SC5314	953697	954434	+	PEX11
orf19.109	61.42	55.68	52.19	66.7	84.84	73.95	44.9	38.9	64.95	70.28	64	48.08	58.55	59.44	79.4	41.9	67.62	56.04	0.275746	0.519189	0.537409	0.953765	-0.450005	-0.206563	-0.188342	0.228014	0.306	0.11	0.0955	0.00702	0.165	0.434	0.466	0.379	0.546	0.303	0.279	0.0601	0.383	0.662	0.687	0.614	orf19.109	Probable mitochondrial tyrosyl-tRNA synthetase, based on conservation in other fungi	Ca21chr6_C_albicans_SC5314	204422	205927	+	orf19.109
orf19.1091	29.67	31.76	34.8	38.11	23.76	17.93	78.97	98.02	99.03	38.59	64.95	78.02	30.71	36.46	20.84	88.49	68.81	71.49	-0.189108	-1.5585	-1.3066	-2.14049	0.347506	-1.02189	-0.769982	-1.60388	0.611	0.00277	0.00611	0.000482	0.379	0.0258	0.0647	0.00336	0.794	0.0342	0.0551	0.0123	0.615	0.129	0.222	0.0385	orf19.1091	Ortholog of S. cereviiae Nop8; has a role in ribosomal large subunit biogenesis; rat catheter and Spider biofilm induced	Ca21chr6_C_albicans_SC5314	955195	957267	+	NOP8
orf19.1092	87.88	91.42	61.87	60.84	80.09	58.42	8.07	21.11	89.05	79.09	33.28	28.19	89.65	61.35	69.25	14.59	84.07	30.74	1.44882	2.50706	1.95996	2.11084	-0.964384	0.0938639	-0.453236	-0.302361	0.000407	6.72e-05	0.000627	0.00035	0.0576	0.729	0.115	0.286	0.0112	0.00423	0.0144	0.0104	0.207	0.865	0.311	0.526	orf19.1092	Dolichol-P-Man dependent alpha(1-3) mannosyltransferase; role in the synthesis of dolichol-linked oligosaccharide donor for N-linked glycosylation of proteins; rat catheter biofilm repressed	Ca21chr6_C_albicans_SC5314	957611	959170	+	orf19.1092
orf19.1093	170.48	139.03	80.69	150.09	80.73	99.2	308.06	316.99	149.2	110.19	217.25	311.67	154.76	115.39	89.96	312.53	129.7	264.46	-1.02393	-1.02105	-1.49997	-1.80123	0.26046	0.263343	-0.215576	-0.516837	0.00628	0.00666	0.000401	9.45e-05	0.429	0.414	0.504	0.131	0.056	0.0582	0.0111	0.00504	0.658	0.645	0.717	0.335	orf19.1093	Transcription factor; required for hyphal formation and CO2 induced white-opaque switching; regulates hyphal gene expression; required for virulence in mouse systemic infection; binds Efg1p; binds Mss11p via LisH motif; has LUFS domain	Ca21chr6_C_albicans_SC5314	959807	962185	-	FLO8
orf19.1095	83.18	93.86	120.85	80.44	170.8	36.43	95.16	49.62	74.73	98.16	43.75	55.01	88.52	100.64	103.61	72.39	86.45	49.38	0.808714	0.496078	0.649806	0.307613	0.359125	0.0464888	0.200216	-0.141977	0.17	0.407	0.276	0.608	0.566	0.93	0.703	0.792	0.389	0.638	0.516	0.792	0.762	0.968	0.85	0.9	orf19.1095	Putative nuclear pore complex; possibly an essential gene, disruptants not obtained by UAU1 method; rat catheter biofilm repressed	Ca21chr6_C_albicans_SC5314	964642	965793	-	GLE2
orf19.1096	44.35	54.53	51.18	49.75	49.93	60.62	14.42	26.74	49.81	42.42	43.5	41.18	49.44	50.46	55.28	20.58	46.12	42.34	0.12023	1.1585	1.19687	1.32793	-0.946014	0.0922598	0.130625	0.261681	0.678	0.00823	0.00621	0.00336	0.0265	0.742	0.634	0.355	0.835	0.0659	0.0557	0.0385	0.131	0.873	0.808	0.593	orf19.1096	Has domain(s) with predicted voltage-gated chloride channel activity, role in chloride transport, transmembrane transport and membrane localization	Ca21chr6_C_albicans_SC5314	966081	968720	+	orf19.1096
orf19.1097	249.82	179.58	374.4	573.37	370.58	397.95	226.68	239.84	51.36	47.64	223.22	283.66	214.7	473.89	384.27	233.26	49.5	253.44	-2.34775	-0.141747	0.973798	0.715982	-0.109643	2.09636	3.21191	2.95409	1.21e-06	0.602	0.00479	0.0215	0.687	4e-06	7.23e-08	1.17e-07	0.000449	0.788	0.0476	0.115	0.841	0.000855	0.000143	0.000187	orf19.1097	ALS family protein; role in adhesion, biofilm formation, germ tube induction; expressed at infection of human buccal epithelial cells; putative GPI-anchor; induced by ketoconazole, low iron and at cell wall regeneration; regulated by Sfu1p	Ca21chr6_C_albicans_SC5314	971454	978542	+	ALS2
orf19.11	0.02	0.34	1.03	2.64	0.02	0.02	1.54	0.48	0.01	0.01	0.42	0.02	0.18	1.84	0.02	1.01	0.01	0.22	-2.78785	-3.3473	1.20742	-5.36635	2.92078	2.36134	6.91605	0.342289	0.284	0.103	0.354	0.031	0.14	0.368	0.00556	0.904	0.524	0.291	0.592	0.143	0.349	0.604	0.0521	0.956	orf19.11	Protein of unknown function; transcript regulated by Mig1 and Tup1; rat catheter biofilm induced	Ca21chrR_C_albicans_SC5314	1557553	1558272	-	orf19.11
orf19.1106	0.21	0.51	1.44	0.41	0.02	2.08	0.16	0.02	1.08	0.5	0.02	0.1	0.36	0.93	1.05	0.09	0.79	0.06	4.16594	2.77471	3.94467	2.14925	0.219034	-1.17219	-0.0022292	-1.79765	0.0945	0.284	0.115	0.422	0.942	0.496	0.999	0.344	0.277	0.524	0.311	0.651	0.974	0.711	0.999	0.582	orf19.1106	Protein with Mob2p-dependent hyphal regulation; fluconazole-induced	Ca21chr5_C_albicans_SC5314	848594	850948	-	orf19.1106
orf19.1107	9.19	19.52	16.5	12.08	24.98	3.06	50.75	23.64	9.77	10.95	53.65	60.45	14.35	14.29	14.02	37.2	10.36	57.05	-2.46103	-1.19786	-1.12831	-1.89311	-0.898722	0.364452	0.433999	-0.330797	0.00129	0.091	0.0942	0.0229	0.118	0.617	0.536	0.68	0.022	0.271	0.276	0.12	0.315	0.798	0.741	0.836	orf19.1107	Protein of unknown function; Spider biofilm induced	Ca21chr5_C_albicans_SC5314	847077	847685	-	orf19.1107
orf19.1108	48.38	56.98	68.92	71.25	115.83	116.7	30.83	50.45	67.89	59.67	45.65	40.02	52.68	70.08	116.26	40.64	63.78	42.84	0.57157	0.294513	0.713295	1.44311	-0.00371547	-0.280772	0.13801	0.867822	0.0535	0.357	0.033	0.000307	0.991	0.298	0.587	0.0036	0.198	0.594	0.149	0.00957	0.996	0.537	0.778	0.0401	orf19.1108	Putative deoxyribonucleoside triphosphate pyrophosphohydrolase; caspofungin repressed; regulated by Gcn2p and Gcn4p	Ca21chr5_C_albicans_SC5314	846299	846907	+	HAM1
orf19.1109	101.99	114.57	129.77	110.79	172.44	72.22	21.22	43.02	150.18	133.57	61.93	70.15	108.28	120.28	122.33	32.12	141.88	66.04	1.1064	1.66485	1.81377	1.70207	-0.948845	-0.390396	-0.241469	-0.353168	0.00944	0.00334	0.00174	0.00288	0.0672	0.284	0.498	0.332	0.0711	0.0384	0.026	0.035	0.227	0.524	0.713	0.57	orf19.1109	Ortholog of C. dubliniensis CD36 : Cd36_53580, C. parapsilosis CDC317 : CPAR2_303030, Debaryomyces hansenii CBS767 : DEHA2G07766g and Pichia stipitis Pignal : psti_CGOB_00176	Ca21chr5_C_albicans_SC5314	845545	845937	+	orf19.1109
orf19.111	168.8	248.44	248.18	352.52	503.46	39.83	272.44	459.06	34.61	45.96	718.16	760.74	208.62	300.35	271.65	365.75	40.29	739.45	-4.21913	-0.776547	-0.257289	-1.32515	-1.07575	2.36683	2.88609	1.81823	0.000525	0.341	0.756	0.116	0.239	0.0148	0.00544	0.0507	0.013	0.579	0.88	0.313	0.475	0.0928	0.0514	0.192	orf19.111	Basic amino acid permease; arginine metabolism; regulated by Nrg1/Tup1; caspofungin, flucytosine induced; colony morphology-related regulation by Ssn6; Hap43-repressed; rat catheter and Spider biofilm induced; promoter bound by Efg1	Ca21chr6_C_albicans_SC5314	206049	207755	-	CAN2
orf19.1110	6.11	11.57	16.5	9.75	5.66	21.21	2.71	8.78	13.26	4.64	5.15	7.66	8.84	13.13	13.44	5.75	8.95	6.4	0.371114	0.475007	1.04862	0.922401	-0.0459104	0.0579831	0.631592	0.505377	0.649	0.632	0.273	0.349	0.965	0.938	0.359	0.489	0.818	0.808	0.512	0.587	0.985	0.972	0.596	0.705	orf19.1110	Thiamine pyrophosphokinase, phosphorylates thiamine to produce the coenzyme thiamine pyrophosphate (thiamine diphosphate); active as a homodimer	Ca21chr5_C_albicans_SC5314	844153	845136	+	orf19.1110
orf19.1111	14.58	16.75	17.64	17.06	27.25	22.75	1.22	19.14	16.07	7.19	13.37	15.75	15.67	17.35	25	10.18	11.63	14.56	-0.404377	0.994015	1.1448	1.66141	-0.88225	0.516143	0.66693	1.18354	0.509	0.269	0.198	0.0692	0.329	0.392	0.252	0.0507	0.721	0.508	0.426	0.231	0.568	0.626	0.49	0.192	orf19.1111	Ortholog(s) have chromatin binding, protein complex scaffold activity and role in RNA polymerase II transcriptional preinitiation complex assembly, histone acetylation	Ca21chr5_C_albicans_SC5314	843253	843951	-	orf19.1111
orf19.1112	204.83	203.12	157.36	165.7	193.36	122.02	122.46	107.63	178.3	196.63	193.03	123.48	203.97	161.53	157.69	115.05	187.47	158.26	0.276756	0.847669	0.510353	0.436176	-0.447958	0.122955	-0.214361	-0.288538	0.342	0.0136	0.109	0.166	0.156	0.668	0.458	0.322	0.58	0.0883	0.302	0.384	0.37	0.829	0.681	0.561	orf19.1112	Ortholog(s) have role in Golgi to plasma membrane transport, fungal-type cell wall chitin biosynthetic process and cell division site, clathrin-coated vesicle, cytosol, exomer complex, nucleus, ribosome localization	Ca21chr5_C_albicans_SC5314	840609	842903	-	BUD7
orf19.1113	2.29	6.66	5.34	3.32	6.24	6.97	9.26	7.76	6.79	3.64	13.71	20.84	4.48	4.33	6.6	8.51	5.21	17.27	-1.72888	-1.08429	-0.993039	-0.306683	-1.03032	-0.385721	-0.294473	0.391883	0.00691	0.151	0.161	0.642	0.0897	0.587	0.658	0.541	0.0595	0.364	0.377	0.813	0.269	0.778	0.823	0.745	orf19.1113	Ortholog of C. dubliniensis CD36 : Cd36_53540, Debaryomyces hansenii CBS767 : DEHA2G07854g, Pichia stipitis Pignal : PICST_32162 and Spathaspora passalidarum NRRL Y-27907 : SPAPADRAFT_50795	Ca21chr5_C_albicans_SC5314	839369	840136	-	orf19.1113
orf19.1114	43.77	49.75	45.56	40.09	74.83	64.19	58.34	65.89	27.96	33.23	36.12	43.57	46.76	42.82	69.51	62.11	30.6	39.84	-0.377809	-0.437478	-0.568077	0.131559	0.676413	0.616744	0.486145	1.18578	0.205	0.138	0.0581	0.631	0.0336	0.0429	0.0966	0.000643	0.434	0.345	0.208	0.807	0.15	0.174	0.28	0.0146	orf19.1114	Cytochrome c oxidase subunit; membrane-localized protein; rat catheter biofilm induced	Ca21chr5_C_albicans_SC5314	838594	839178	+	orf19.1114
orf19.1115	59.13	59.21	76.5	66.45	73.8	91.14	14.21	25.53	96.2	73.9	34.98	30.03	59.17	71.47	82.47	19.87	85.05	32.51	1.37607	1.47916	1.74527	1.95345	-0.616251	-0.513157	-0.24705	-0.0388735	0.000418	0.00191	0.000461	0.000178	0.149	0.0739	0.352	0.883	0.0113	0.0273	0.012	0.0071	0.361	0.24	0.59	0.946	orf19.1115	Putative guanylate kinase; identified in extracts from biofilm and planktonic cells; protein level decrease in stationary phase cultures; Hap43p-induced gene	Ca21chr5_C_albicans_SC5314	837684	838256	+	GUK1
orf19.1116	21.59	13.67	31.41	19.59	17.63	15.02	10.76	8.93	14.95	28.52	17.25	14.47	17.63	25.5	16.32	9.85	21.74	15.86	0.363112	0.869753	1.36813	0.77882	-0.749177	-0.242536	0.255837	-0.333468	0.421	0.154	0.0263	0.204	0.221	0.578	0.519	0.457	0.65	0.367	0.13	0.433	0.455	0.771	0.728	0.68	orf19.1116	Protein of unknown function; planktonic growth-induced gene	Ca21chr5_C_albicans_SC5314	836270	836896	-	orf19.1116
orf19.1117	0.02	0.62	0.27	0.06	0.06	0.02	1.11	0.48	0.78	0.93	1.02	0.53	0.32	0.17	0.04	0.79	0.86	0.78	0.186827	-2.74044	-2.39238	-4.41255	-0.186482	-3.11375	-2.76568	-4.78586	0.882	0.147	0.176	0.0563	0.895	0.0841	0.0975	0.0334	0.946	0.358	0.396	0.204	0.952	0.258	0.282	0.15	orf19.1117	Protein similar to Candida boidinii formate dehydrogenase; virulence-group-correlated expression; Hap43-repressed; Spider biofilm repressed	Ca21chr5_C_albicans_SC5314	833953	835092	-	orf19.1117
orf19.1119	196.28	200.55	151.33	180.54	228.68	231.63	64.42	100.32	180.21	227.7	140.93	122.23	198.41	165.94	230.15	82.37	203.95	131.58	0.626459	1.21966	0.955069	1.43368	-0.624567	-0.0313682	-0.295956	0.182659	0.0269	0.000669	0.00413	0.000169	0.0414	0.902	0.258	0.478	0.132	0.015	0.0434	0.00692	0.17	0.955	0.495	0.698	orf19.1119	Putative importin; member of a family of fungal-specific nuclear importins; Mig1-regulated	Ca21chr5_C_albicans_SC5314	830668	833547	-	MTR10
orf19.1120	12.14	15.77	8.92	8.68	2.63	4.98	13.13	17.63	45.92	32.81	108.39	59.15	13.95	8.8	3.8	15.38	39.37	83.77	-1.04751	-0.22273	-0.873801	-2.12644	-2.32396	-1.49918	-2.15025	-3.40289	0.00636	0.69	0.148	0.0136	0.000263	0.00378	0.000391	0.000193	0.0565	0.842	0.359	0.0884	0.00879	0.0411	0.011	0.00738	orf19.1120	Adhesin-like protein; induced by mating factor in MTLa/a opaque cells, in cyr1 null, in filaments; regulated by Nrg1, Rfg1, Tup1, Tec1, Efg1, Ntd80, Rob1, Brg1; induced in oralpharyngeal candidasis; Spider biofilm induced	Ca21chr5_C_albicans_SC5314	829537	829962	+	FAV2
orf19.1121	25.98	32.66	48.64	30.38	51.08	4.78	14.32	13.7	10.32	8.04	10.5	7.92	29.32	39.51	27.93	14.01	9.18	9.21	-0.00802108	1.06628	1.44819	0.0786279	0.59331	1.66761	2.04952	0.679959	0.993	0.218	0.0917	0.931	0.552	0.0483	0.0152	0.432	0.998	0.452	0.272	0.969	0.752	0.186	0.0943	0.66	orf19.1121	Has domain(s) with predicted hydrolase activity	Ca21chr5_C_albicans_SC5314	825621	826442	+	orf19.1121
orf19.1122	0.02	0.23	0.74	0.31	0.02	0.02	0.05	0.02	0.07	0.01	3.68	4.07	0.12	0.53	0.02	0.04	0.04	3.88	-6.90939	0.94739	3.91039	-0.802178	-6.94667	0.910115	3.87311	-0.839454	0.00112	0.676	0.0596	0.743	0.00165	0.678	0.0515	0.724	0.0203	0.834	0.211	0.873	0.0252	0.835	0.194	0.862	orf19.1122	Protein of unknown function; induced by alpha pheromone in SpiderM medium; Spider biofilm induced	Ca21chr5_C_albicans_SC5314	824264	825106	+	orf19.1122
orf19.1124	59.23	48.77	69.87	50.9	59.21	39.83	54.87	44.56	65.55	95.18	82.89	66.84	54	60.39	49.52	49.72	80.36	74.87	0.0785304	0.169356	0.309238	0.0092403	-0.641117	-0.550291	-0.410409	-0.710407	0.793	0.634	0.38	0.98	0.0823	0.0906	0.183	0.0384	0.9	0.809	0.615	0.991	0.255	0.27	0.407	0.163	orf19.1124	Protein of unknown function; flow model biofilm induced; Spider biofilm induced	Ca21chr5_C_albicans_SC5314	822548	823432	-	orf19.1124
orf19.1124.2	0.41	2.62	3.12	3.04	0.13	0.09	0.79	2.91	1.3	5.61	1.41	2.73	1.52	3.08	0.11	1.85	3.46	2.07	0.439692	-0.810585	0.771463	-4.08023	-0.101182	-1.35146	0.230589	-4.6211	0.666	0.547	0.502	0.0461	0.935	0.244	0.795	0.0182	0.828	0.749	0.716	0.182	0.971	0.481	0.902	0.105	orf19.1124.2	Ortholog(s) have diphthine synthase activity, role in peptidyl-diphthamide biosynthetic process from peptidyl-histidine and cytosol, nucleus localization	Ca21chr5_C_albicans_SC5314	821336	822235	-	orf19.1124.2
orf19.113	64.4	83.57	34.77	51.1	40.47	27.34	7.75	43.36	22.75	35.64	59.24	89.93	73.98	42.94	33.9	25.55	29.2	74.58	-1.36063	1.53679	0.755046	0.383848	-1.52341	1.37401	0.592266	0.221067	0.00949	0.0205	0.226	0.546	0.0217	0.00875	0.22	0.66	0.0713	0.112	0.46	0.748	0.116	0.0682	0.453	0.824	orf19.113	Possible oxidoreductase; transcript induced by cadmium but not other heavy metals, heat shock, yeast-hypha switch, oxidative stress (via Cap1), or macrophage interaction; stationary phase enriched protein; Spider biofilm induced	Ca21chr6_C_albicans_SC5314	209464	210363	-	CIP1
orf19.1133	141.75	105.96	81.99	127.21	66.33	163.37	254.09	228.24	211.48	191.99	255.71	370.24	123.85	104.6	114.85	241.17	201.73	312.97	-0.617009	-0.969559	-1.22835	-1.19508	-0.363448	-0.715997	-0.974793	-0.941521	0.128	0.0239	0.00646	0.00813	0.36	0.0788	0.0222	0.0275	0.33	0.123	0.0571	0.0654	0.597	0.249	0.118	0.134	orf19.1133	Putative regulator of transcription; expression in S. cerevisiae flo8 and flo11 mutants suggests a role in regulation of adhesion factors	Ca21chr1_C_albicans_SC5314	767142	771005	-	MSB1
orf19.1135	38.23	33.29	28.68	35.43	23.08	34.26	14.96	15.97	39.27	39.21	25.52	21.93	35.76	32.06	28.67	15.46	39.24	23.72	0.72439	1.19061	1.03679	0.859724	-0.601768	-0.135549	-0.289369	-0.466435	0.0356	0.00978	0.02	0.0536	0.168	0.641	0.32	0.143	0.156	0.0726	0.111	0.198	0.387	0.813	0.559	0.353	orf19.1135	Putative transcription factor with Ku70/Ku80 beta-barrel DNA-binding motif; involved in telomerase regulation and telomere protection; mutation causes marginal increase in caspofungin sensitivity	Ca21chr1_C_albicans_SC5314	2585659	2588094	+	CAS1
orf19.1136	8	9.54	8.48	4.09	5.78	11.36	0.79	4.54	5.95	9.52	4.25	5.87	8.77	6.29	8.57	2.66	7.74	5.06	0.592514	1.8566	1.24035	1.78212	-1.03818	0.225909	-0.390341	0.151428	0.384	0.0721	0.22	0.0858	0.32	0.698	0.522	0.8	0.619	0.236	0.454	0.262	0.559	0.847	0.73	0.905	orf19.1136	Ortholog(s) have AP-2 adaptor complex, cytosol, nucleus localization	Ca21chr1_C_albicans_SC5314	2584947	2585384	-	orf19.1136
orf19.1137	5.94	2.9	6.48	7.5	4.1	8.91	0.69	3.02	5.13	3.42	1.97	1.96	4.42	6.99	6.51	1.85	4.27	1.97	1.10354	1.25935	2.00394	1.82484	-0.168114	-0.0123079	0.732288	0.553187	0.207	0.229	0.0518	0.0814	0.88	0.986	0.248	0.411	0.437	0.464	0.194	0.253	0.945	0.994	0.485	0.642	orf19.1137	Ortholog(s) have thymidylate kinase activity, uridylate kinase activity, role in dTDP biosynthetic process, dTTP biosynthetic process, dUDP biosynthetic process and cytosol, nucleus localization	Ca21chr1_C_albicans_SC5314	2584210	2584884	+	orf19.1137
orf19.1139	265.97	219.28	140.5	170.68	151.86	277.44	343.38	348.6	305.88	279.91	310.96	462.99	242.62	155.59	214.65	345.99	292.89	386.98	-0.384002	-0.519056	-1.1602	-0.754811	-0.141363	-0.276417	-0.917565	-0.512172	0.25	0.114	0.00217	0.0276	0.661	0.39	0.0109	0.121	0.488	0.309	0.0295	0.134	0.825	0.624	0.0774	0.321	orf19.1139	Protein of unknown funtion; S. cerevisiae ortholog Svl3 plays a role in endocytosis and is localized to the bud neck; Spider biofilm induced	Ca21chr1_C_albicans_SC5314	2578162	2581086	-	orf19.1139
orf19.114	4.01	8.24	5.72	3.39	3.28	0.02	3.78	4.69	5.59	4.23	5.88	5.26	6.12	4.56	1.65	4.24	4.91	5.57	-0.189606	0.383965	-0.0246593	-4.3307	-0.354683	0.218889	-0.189735	-4.49577	0.819	0.696	0.98	0.0242	0.721	0.788	0.818	0.0154	0.914	0.846	0.991	0.124	0.86	0.898	0.914	0.0948	orf19.114	Ortholog of C. dubliniensis CD36 : Cd36_61190, C. parapsilosis CDC317 : CPAR2_603230, Candida tenuis NRRL Y-1498 : cten_CGOB_00054 and Debaryomyces hansenii CBS767 : DEHA2E21142g	Ca21chr6_C_albicans_SC5314	211849	212847	-	orf19.114
orf19.1140	28.61	32	37.28	33.83	37.93	48.41	5.93	24.51	40.36	30.73	25.99	25.04	30.3	35.55	43.17	15.22	35.54	25.51	0.469749	0.920859	1.14884	1.43214	-0.677514	-0.226404	0.00157283	0.284877	0.23	0.0982	0.0401	0.0142	0.221	0.538	0.996	0.42	0.465	0.283	0.167	0.0908	0.455	0.742	0.999	0.65	orf19.1140	Protein of unknown function; Spider biofilm repressed	Ca21chr1_C_albicans_SC5314	2576964	2577590	-	orf19.1140
orf19.1142	78.07	80.88	57.11	74.28	102.72	61.62	39.49	67.13	53.24	59.45	57.1	58.7	79.48	65.69	82.17	53.31	56.34	57.9	-0.0420881	0.506549	0.225772	0.500201	-0.0491815	0.499456	0.218678	0.493107	0.894	0.16	0.518	0.166	0.89	0.12	0.48	0.126	0.952	0.376	0.728	0.384	0.95	0.319	0.699	0.328	orf19.1142	Putative vacuolar transporter of large neutral amino acids; induced by alpha pheromone in SpiderM medium	Ca21chr1_C_albicans_SC5314	2574824	2576743	+	AVT4
orf19.1143	22.75	30.11	28.52	20.17	22.58	37.53	9.79	21.07	31.75	28.9	22.51	22.83	26.43	24.34	30.05	15.43	30.33	22.67	0.420904	0.647375	0.50659	0.822948	-0.443354	-0.216884	-0.357668	-0.0413104	0.278	0.199	0.304	0.108	0.38	0.555	0.327	0.909	0.517	0.427	0.543	0.299	0.615	0.755	0.566	0.959	orf19.1143	Ortholog of Pichia stipitis Pignal : PICST_30878, Spathaspora passalidarum NRRL Y-27907 : SPAPADRAFT_60017, Candida guilliermondii ATCC 6260 : PGUG_05223 and Candida tropicalis MYA-3404 : CTRG_01052	Ca21chr1_C_albicans_SC5314	2572640	2573824	+	orf19.1143
orf19.1144	142.99	141.16	119.32	108.22	53.72	155.76	171.59	170.03	238.85	268.57	307.34	327.84	142.07	113.77	104.74	170.81	253.71	317.59	-0.325414	-0.264939	-0.588008	-0.885686	-0.89589	-0.835415	-1.15848	-1.45616	0.396	0.485	0.135	0.0351	0.0327	0.0394	0.00737	0.00181	0.63	0.703	0.341	0.154	0.148	0.165	0.0617	0.0265	orf19.1144	Protein with SEL-1 like protein domain; early-stage flow model biofilm induced	Ca21chr1_C_albicans_SC5314	2568844	2572209	+	orf19.1144
orf19.1146	8.14	10.83	2.64	6.12	1.53	4.98	14.85	13.96	9.91	16.57	24.96	30.82	9.48	4.38	3.26	14.41	13.24	27.89	-1.12033	-0.604615	-1.76237	-2.31843	-0.955093	-0.43938	-1.59713	-2.15319	0.0182	0.292	0.0159	0.00886	0.067	0.392	0.0179	0.0101	0.105	0.531	0.0967	0.0687	0.227	0.626	0.104	0.0737	orf19.1146	Ortholog of Candida albicans WO-1 : CAWG_00265	Ca21chr1_C_albicans_SC5314	2568243	2568611	+	orf19.1146
orf19.1149	266.21	292.81	261.8	174.44	203.28	228.71	286.53	215.74	157.93	227.27	132.54	150.27	279.51	218.12	216	251.14	192.6	141.41	0.427515	0.177645	-0.2014	-0.196075	0.807863	0.557994	0.178949	0.184273	0.146	0.54	0.487	0.494	0.0127	0.067	0.531	0.516	0.357	0.744	0.704	0.71	0.0847	0.227	0.738	0.726	orf19.1149	Putative mitochondrial respiratory protein; induced by farnesol, benomyl, nitric oxide, core stress response; oxidative stress-induced via Cap1; stationary-phase enriched protein; Spider biofilm induced	Ca21chr1_C_albicans_SC5314	2562715	2563794	-	MRF1
orf19.115	4.65	4.94	4.61	4.64	3.24	2.69	1.11	4.01	6.44	6.71	6.52	4.99	4.8	4.63	2.96	2.56	6.58	5.75	0.190778	0.924998	0.875262	0.219052	-1.18956	-0.455336	-0.505072	-1.16128	0.724	0.267	0.284	0.802	0.155	0.419	0.352	0.0878	0.862	0.506	0.524	0.906	0.368	0.649	0.59	0.265	orf19.115	Ortholog of Candida tropicalis MYA-3404 : CTRG_02973 and Candida albicans WO-1 : CAWG_05252	Ca21chr6_C_albicans_SC5314	213048	213969	-	orf19.115
orf19.1150	20.6	23.54	15.58	25.15	19.47	45.48	82.12	89.38	10.29	7.22	132.66	92.63	22.07	20.36	32.48	85.75	8.75	112.65	-3.67905	-1.97713	-2.10239	-1.51052	-0.360288	1.34163	1.21637	1.80823	3.63e-06	0.000381	0.000189	0.00222	0.314	0.0262	0.0386	0.00411	0.000818	0.0109	0.00727	0.0299	0.554	0.13	0.163	0.0433	orf19.1150	GATA-like transcription factor; oral infection induced; mutant has reduced capacity to damage oral epithelial cells; regulated by Gcn2 and Gcn4; Spider biofilm induced	Ca21chr1_C_albicans_SC5314	2561059	2562477	+	orf19.1150
orf19.1152	348.55	304.08	495.69	386.55	380.25	222.87	780.31	1256.99	95.6	205.18	585.64	1060.4	326.32	441.12	301.56	1018.65	150.39	823.02	-2.50723	-1.53845	-1.10209	-1.69195	0.248183	1.21696	1.65332	1.06347	6.21e-05	0.00307	0.0272	0.00142	0.598	0.00881	0.00157	0.0173	0.00402	0.0364	0.133	0.0231	0.785	0.0684	0.0245	0.102	orf19.1152	Protein of unknown function; induced in core stress response; Gcn2 and Gcn4 regulated; flow model biofilm induced; Spider biofilm induced	Ca21chr1_C_albicans_SC5314	2558395	2559192	+	orf19.1152
orf19.1153	898.27	929.53	1045.61	797.27	1014.78	561.5	806.66	585.12	364.65	665.6	395.19	388.1	913.9	921.44	788.14	695.89	515.13	391.64	0.340782	0.374056	0.382045	0.111502	0.848956	0.88223	0.890219	0.619676	0.339	0.322	0.323	0.757	0.0231	0.0353	0.0374	0.113	0.578	0.561	0.562	0.88	0.121	0.155	0.16	0.308	orf19.1153	Putative glutamate decarboxylase; alkaline, macrophage-downregulated gene; amphotericin B induced; induced by Mnl1 under weak acid stress; stationary phase enriched protein; rat catheter biofilm repressed	Ca21chr1_C_albicans_SC5314	2555881	2557587	+	GAD1
orf19.1154	731	693.58	954.91	609.48	1627.24	315.66	377.41	268.37	750.97	877.22	237.4	252.54	712.29	782.19	971.45	322.89	814.1	244.97	1.7309	1.16043	1.27615	1.20727	0.378655	-0.19182	-0.0760989	-0.144981	0.00651	0.0435	0.0333	0.0357	0.434	0.746	0.9	0.805	0.0573	0.176	0.15	0.156	0.662	0.875	0.954	0.908	orf19.1154	Putative GAL4 DNA-binding enhancer protein; soluble protein in hyphae; biofilm induced; macrophage/pseudohyphal-induced; equal level of protein in exponential and stationary growth phase yeast cultures; Spider biofilm repressed	Ca21chr1_C_albicans_SC5314	2554317	2554790	+	EGD1
orf19.1155	102.54	63.89	106.15	111.85	99.5	117.36	113.65	77.88	77.83	108.4	39.08	48.16	83.21	109	108.43	95.76	93.12	43.62	1.08681	-0.150574	0.276219	0.265616	1.05972	-0.177664	0.24913	0.238526	0.00464	0.641	0.387	0.409	0.00787	0.556	0.402	0.426	0.0467	0.813	0.621	0.641	0.0641	0.756	0.634	0.655	orf19.1155	Protein similar to S. cerevisiae pyrophosphate phosphatase Lpp1p; possible role in farnesol biosynthesis	Ca21chr1_C_albicans_SC5314	2552729	2553583	-	DPP2
orf19.1156	4.35	2.62	2.99	8.9	6.73	3.57	4.21	1.46	2.2	1.67	1.18	1.42	3.49	5.95	5.15	2.84	1.94	1.3	0.576374	0.672178	1.35346	1.17135	0.720666	0.81647	1.49775	1.31565	0.593	0.497	0.152	0.227	0.53	0.375	0.0863	0.143	0.782	0.712	0.364	0.462	0.737	0.61	0.263	0.353	orf19.1156	Membrane protein required for mating; ortholog of S. cerevisiae Fus1; transcript induced by Cph1 in cells homozygous for the MTLa locus; alpha factor induced	Ca21chr1_C_albicans_SC5314	2551129	2552283	-	FUS1
orf19.1158	12.31	10.8	10.44	11.8	11.5	3.94	26.51	15.55	5.13	7.85	15.71	23.92	11.55	11.12	7.72	21.03	6.49	19.82	-1.60877	-0.674206	-0.722983	-1.50273	-0.0576567	0.876905	0.828127	0.0483847	0.0087	0.206	0.165	0.0222	0.904	0.138	0.151	0.939	0.0681	0.436	0.383	0.118	0.956	0.345	0.363	0.973	orf19.1158	Ortholog of S. cerevisiae Yft2 required for normal ER membrane biosynthesis; Hap43-repressed gene	Ca21chr1_C_albicans_SC5314	2550177	2551070	+	orf19.1158
orf19.1159	27.62	29.38	26.78	24.7	26.07	21.18	408.71	209.16	17.74	26.79	272.06	296.4	28.5	25.74	23.62	308.93	22.26	284.23	-3.71506	-3.35313	-3.50414	-3.63756	0.0337819	0.395717	0.244704	0.111287	1.33e-07	3.5e-07	1.69e-07	2.6e-07	0.913	0.349	0.552	0.798	0.000187	0.000283	0.000216	0.000262	0.96	0.587	0.752	0.903	orf19.1159	Protein similar to A. nidulans CysA serine O-trans-acetylase; suggests that C. albicans uses an O-acetyl-serine (OAS) pathway of sulfur assimilation; F-12/CO2 early biofilm induced; Spider biofilm induced	Ca21chr1_C_albicans_SC5314	2548479	2549999	-	orf19.1159
orf19.1160	94.16	69.37	98.97	92.45	121.08	67.52	64.09	112.12	70.32	98.42	36.74	72.23	81.76	95.71	94.3	88.1	84.37	54.48	0.70854	-0.169132	0.0714531	-0.0169542	0.840362	-0.037309	0.203276	0.114869	0.0938	0.68	0.859	0.967	0.0665	0.922	0.587	0.762	0.276	0.836	0.934	0.985	0.226	0.964	0.778	0.883	orf19.1160	Ortholog(s) have COPII adaptor activity and role in ER to Golgi vesicle-mediated transport, fungal-type cell wall organization, protein glycosylation, protein retention in Golgi apparatus	Ca21chr1_C_albicans_SC5314	2547774	2548421	+	orf19.1160
orf19.1161	687.42	496.79	279.3	366.98	281.41	393.91	758.9	476.96	718.48	770.93	756.25	910.61	592.11	323.14	337.66	617.93	744.7	833.43	-0.160326	-0.0925514	-0.966353	-0.907216	-0.420463	-0.352689	-1.22649	-1.16735	0.659	0.774	0.00719	0.00937	0.221	0.326	0.0028	0.00354	0.824	0.89	0.0609	0.0708	0.455	0.564	0.0344	0.0398	orf19.1161	Phospholipase D1; required for phosphatidic acid and for most diacylglycerol production; required for wild-type mouse virulence, but not rat oral virulence; mutant defect in hyphal growth on solid substrates; similar to S. cerevisiae Spo14p	Ca21chr1_C_albicans_SC5314	2542332	2547464	+	PLD1
orf19.1162	31.44	31.44	45.97	38.86	47.94	41	94.4	75.05	27.71	21.42	39.91	43.94	31.44	42.42	44.47	84.72	24.57	41.92	-0.771856	-1.37866	-0.958696	-0.887712	0.96832	0.361514	0.78148	0.852464	0.0217	0.000352	0.00336	0.00667	0.00397	0.258	0.0175	0.0125	0.116	0.0104	0.0385	0.0582	0.0424	0.496	0.103	0.084	orf19.1162	Protein of unknown function; transcript upregulated by benomyl treatment	Ca21chr1_C_albicans_SC5314	2541437	2541814	+	orf19.1162
orf19.1162.1	8.17	12.79	9.27	10.5	13.45	17.03	16.04	14.11	11.33	4.23	8.86	6.97	10.48	9.89	15.24	15.08	7.78	7.92	-0.164364	-0.528799	-0.565539	0.0533808	0.889845	0.525411	0.488671	1.10759	0.774	0.329	0.285	0.916	0.133	0.338	0.359	0.0459	0.89	0.568	0.525	0.961	0.337	0.576	0.596	0.181	orf19.1162.1	Ortholog(s) have Golgi apparatus localization	Ca21chr1_C_albicans_SC5314	2540598	2541211	+	orf19.1162.1
orf19.1163	33.62	32.8	54.92	49.3	63.47	45.34	54.55	40.37	42.43	44.32	33.59	48.53	33.21	52.11	54.41	47.46	43.38	41.06	0.114261	-0.429423	0.214612	0.25272	0.159982	-0.383702	0.260333	0.29844	0.706	0.219	0.5	0.438	0.632	0.228	0.366	0.314	0.851	0.452	0.715	0.666	0.807	0.463	0.602	0.553	orf19.1163	Has domain(s) with predicted GTP binding activity	Ca21chr1_C_albicans_SC5314	2539345	2540436	-	orf19.1163
orf19.1164	50.61	52.19	61.17	68.82	86.47	73.35	98.09	87.8	76.66	89.88	43.26	52.7	51.4	65	79.91	92.95	83.27	47.98	0.802681	-0.833973	-0.494669	-0.204412	0.945953	-0.690701	-0.351397	-0.0611396	0.00697	0.00708	0.071	0.433	0.00349	0.0149	0.16	0.8	0.0599	0.0605	0.234	0.661	0.0394	0.0931	0.376	0.905	orf19.1164	Putative H/ACA snoRNP pseudouridylase complex protein; mutation confers hypersensitivity to tubercidin (7-deazaadenosine); macrophage/pseudohyphal-induced; Spider biofilm repressed	Ca21chr1_C_albicans_SC5314	2538599	2539159	+	GAR1
orf19.1166	578.27	455.33	432.57	578.25	536.21	503.71	696.77	561.14	327.1	468.25	305.62	417.23	516.8	505.41	519.96	628.96	397.67	361.43	0.131595	-0.310396	-0.35542	-0.288772	0.825635	0.383643	0.338619	0.405267	0.656	0.309	0.255	0.34	0.0117	0.222	0.286	0.197	0.822	0.549	0.493	0.578	0.0809	0.456	0.526	0.424	orf19.1166	Protein similar to S. cerevisiae Ede1p, which is involved in endocytosis; activates transcription in 1-hybrid assay in S. cerevisiae	Ca21chr1_C_albicans_SC5314	2534209	2538201	-	CTA3
orf19.1167	5.56	8.34	16.75	10.45	20.1	2.12	3.68	7.57	1.27	5.14	3	5.41	6.95	13.6	11.11	5.62	3.21	4.21	-0.668425	0.174826	1.11177	0.0138582	0.603023	1.44627	2.38322	1.28531	0.575	0.869	0.261	0.99	0.608	0.194	0.0284	0.252	0.769	0.94	0.5	0.996	0.792	0.421	0.136	0.49	orf19.1167	Ortholog(s) have sulfonate dioxygenase activity and role in sulfur compound catabolic process	Ca21chr1_C_albicans_SC5314	2532458	2533618	-	orf19.1167
orf19.1168	31.2	40.14	46.96	48	25.52	33.65	107.34	80.63	33.08	30.44	49.06	55.01	35.67	47.48	29.59	93.99	31.76	52.03	-0.705847	-1.34867	-0.921037	-1.60781	0.795215	0.152397	0.580025	-0.106747	0.0271	0.000417	0.0045	0.00013	0.0123	0.616	0.0577	0.735	0.132	0.0113	0.0458	0.00598	0.083	0.797	0.207	0.869	orf19.1168	Zn(II)2Cys6 domain transcription factor; required for filamentous growth, resistance to rapamycin and flucytosine; possibly an essential gene, disruptants not obtained by UAU1 method; Hap43-repressed; Spider and flow model biofilm induced	Ca21chr1_C_albicans_SC5314	2531361	2531948	-	ZCF3
orf19.1169	20.43	19.9	15.48	25.92	10.29	21.01	38.51	35.77	18.88	23.85	29.61	27.93	20.17	20.7	15.65	37.14	21.36	28.77	-0.446738	-0.862117	-0.842983	-1.29017	0.348163	-0.0672156	-0.0480821	-0.495273	0.247	0.0494	0.0476	0.00987	0.375	0.865	0.9	0.257	0.484	0.189	0.185	0.073	0.61	0.937	0.954	0.495	orf19.1169	Putative DnaJ-like molecular chaperone; Spider biofilm induced	Ca21chr1_C_albicans_SC5314	2529627	2530577	-	orf19.1169
orf19.117	87.4	90.75	54.83	50.35	60.4	63.59	50.97	60.15	111.58	108.01	188.43	154.33	89.08	52.59	62	55.56	109.8	171.38	-0.635738	0.648851	-0.115007	0.127146	-1.58668	-0.30209	-1.06595	-0.823795	0.0128	0.0276	0.674	0.644	3.44e-05	0.203	0.000493	0.00375	0.0855	0.134	0.832	0.815	0.00292	0.432	0.0125	0.0408	orf19.117	Ortholog(s) have SNAP receptor activity, role in exocytosis, vesicle fusion and SNARE complex, extrinsic to plasma membrane localization	Ca21chr6_C_albicans_SC5314	214611	216203	+	orf19.117
orf19.1170	52.32	42.87	51.56	55.31	82.1	59.32	31.7	33.24	70.67	54.15	27.13	25.19	47.59	53.43	70.71	32.47	62.41	26.16	1.24277	0.535703	0.708855	1.08638	0.320795	-0.386269	-0.213117	0.164404	0.00127	0.131	0.048	0.00526	0.389	0.177	0.428	0.539	0.0218	0.336	0.186	0.0503	0.623	0.398	0.657	0.743	orf19.1170	Putative chorismate mutase; fungal-specific (no human or murine homolog); alkaline upregulated	Ca21chr1_C_albicans_SC5314	2528538	2529344	-	ARO7
orf19.1171	1.18	1.53	0.43	1.24	1.69	10.22	1.01	0.4	1.33	3.04	5.85	2.16	1.36	0.83	5.96	0.7	2.18	4	-0.88785	1.24391	0.405922	2.95461	-2.68997	-0.558218	-1.3962	1.15249	0.391	0.436	0.805	0.0554	0.0809	0.642	0.287	0.259	0.625	0.663	0.907	0.202	0.252	0.813	0.526	0.497	orf19.1171	Ortholog of C. dubliniensis CD36 : Cd36_10780, C. parapsilosis CDC317 : CPAR2_208080, Candida tenuis NRRL Y-1498 : CANTEDRAFT_120956 and Debaryomyces hansenii CBS767 : DEHA2F24508g	Ca21chr1_C_albicans_SC5314	2524803	2527061	-	BTA1
orf19.1177	146.6	104.91	100.12	138.07	136.33	116.4	113.65	92.96	110.74	152.95	43.47	53.56	125.75	119.1	126.36	103.31	131.84	48.52	1.43705	0.303426	0.228041	0.323824	1.06569	-0.0679348	-0.14332	-0.0475369	0.000359	0.325	0.454	0.295	0.00538	0.809	0.611	0.866	0.0105	0.564	0.678	0.534	0.051	0.909	0.794	0.938	orf19.1177	Ortholog of S. cerevisiae Rtt106; histone chaperone that regulates chromatin structure in transcribed and silenced chromosomal regions; affects transcriptional elongation; Hap43-repressed; Spider biofilm repressed	Ca21chr6_C_albicans_SC5314	21616	22896	+	orf19.1177
orf19.1178	1.99	2.17	5.5	1.57	2.71	0.02	2.82	3.85	0.67	1.45	1.18	0.8	2.08	3.53	1.36	3.34	1.06	0.99	-0.0102746	-0.738453	-0.323419	-4.12751	1.81422	1.08604	1.50107	-2.30301	0.994	0.547	0.772	0.0359	0.205	0.42	0.237	0.233	0.998	0.749	0.889	0.156	0.435	0.65	0.473	0.469	orf19.1178	Putative transcription factor with bZIP DNA-binding motif; Hap43p-repressed gene	Ca21chr6_C_albicans_SC5314	20920	21525	-	orf19.1178
orf19.118	110.33	129.8	78.82	123.36	103.06	111.14	153.17	206.78	109.59	171.77	607.23	440.75	120.07	101.09	107.1	179.98	140.68	523.99	-1.90845	-0.5973	-0.87067	-0.757074	-1.5082	-0.197044	-0.470413	-0.356818	4.82e-05	0.0767	0.015	0.031	0.000506	0.526	0.144	0.263	0.00355	0.245	0.0935	0.143	0.0127	0.734	0.354	0.501	orf19.118	Delta-12 fatty acid desaturase, involved in production of linoleic acid, which is a major component of membranes	Ca21chr6_C_albicans_SC5314	218253	219563	+	FAD2
orf19.1180	190.42	147.54	212.01	180.74	302.47	128.3	386.49	330.73	91.63	119.24	78.83	136.66	168.98	196.38	215.39	358.61	105.43	107.74	0.015517	-1.09621	-0.870344	-0.862002	1.79451	0.682782	0.908648	0.91699	0.968	0.0126	0.0401	0.0406	0.00045	0.0919	0.0318	0.0296	0.986	0.0844	0.167	0.169	0.0118	0.272	0.146	0.14	orf19.1180	Putative 2-aminoadipate transaminase; rat catheter and Spider biofilm repressed	Ca21chr6_C_albicans_SC5314	23430	24677	+	orf19.1180
orf19.1181	6.88	5.89	17.99	14.13	11.79	5.28	31.27	34.29	5.73	4.01	2.16	6.78	6.39	16.06	8.54	32.78	4.87	4.47	0.38803	-2.38239	-1.07439	-2.11149	3.1709	0.400481	1.70848	0.67138	0.599	0.000564	0.0211	0.00106	0.000216	0.539	0.00768	0.296	0.786	0.0136	0.114	0.0195	0.00786	0.743	0.0632	0.535	orf19.1181	Has domain(s) with predicted catalytic activity and membrane localization	Ca21chr6_C_albicans_SC5314	24885	25973	+	orf19.1181
orf19.1182	42.33	37.49	26.81	30.88	29.02	33.85	71.37	70.64	23.3	39.53	37.78	40.66	39.91	28.84	31.44	71	31.41	39.22	-0.378499	-0.830233	-1.29406	-1.17225	0.857561	0.405827	-0.0580002	0.0638134	0.243	0.0168	0.00105	0.00271	0.0149	0.208	0.855	0.845	0.48	0.1	0.0194	0.0338	0.0933	0.438	0.933	0.928	orf19.1182	Ortholog(s) have SNAP receptor activity, phosphatidylinositol-3-phosphate binding activity and role in piecemeal microautophagy of nucleus, vacuole fusion, non-autophagic, vesicle fusion	Ca21chr6_C_albicans_SC5314	25968	26861	-	orf19.1182
orf19.1183	134.18	106.69	111.7	138.9	95.47	133.66	440.24	351.83	61.58	80.19	125.58	169.8	120.44	125.3	114.56	396.03	70.88	147.69	-1.05607	-1.72585	-1.66722	-1.80605	1.44088	0.771102	0.829738	0.690903	0.00251	3.66e-05	4.86e-05	2.46e-05	0.000193	0.0177	0.0116	0.031	0.0322	0.00305	0.00355	0.00245	0.00738	0.103	0.0801	0.143	orf19.1183	Ortholog(s) have fungal-type vacuole localization	Ca21chr6_C_albicans_SC5314	27005	28651	+	orf19.1183
orf19.1185	115.38	94.94	122.59	115.5	107.14	202.39	358.92	272.36	104.75	168.5	147.7	333.32	105.16	119.05	154.77	315.64	136.62	240.51	-0.745521	-1.57801	-1.39408	-1.08254	0.490125	-0.342367	-0.158434	0.153102	0.0811	0.00182	0.00403	0.0181	0.242	0.406	0.694	0.704	0.253	0.0266	0.0429	0.105	0.479	0.638	0.845	0.851	orf19.1185	Ortholog(s) have protein homodimerization activity, ubiquitin-protein ligase activity	Ca21chr6_C_albicans_SC5314	28821	29930	+	orf19.1185
orf19.1186	85.93	66.79	128.78	85.57	139.13	50.35	35.16	26.51	75.65	90.24	55.64	46.59	76.36	107.18	94.74	30.84	82.95	51.11	0.691899	1.38189	1.84677	1.5092	-0.812374	-0.122383	0.342501	0.00492603	0.118	0.0176	0.00273	0.0108	0.145	0.761	0.387	0.99	0.315	0.103	0.0339	0.077	0.355	0.882	0.622	0.996	orf19.1186	Has domain(s) with predicted role in attachment of GPI anchor to protein and GPI-anchor transamidase complex localization	Ca21chr6_C_albicans_SC5314	30104	30796	+	orf19.1186
orf19.1187	423.97	445.22	351.21	354.92	289.96	263.11	347.43	469.52	335.28	467.72	463.88	697.32	434.59	353.07	276.53	408.47	401.5	580.6	-0.526559	0.118745	-0.181293	-0.53405	-0.516077	0.129228	-0.17081	-0.523568	0.0988	0.678	0.527	0.0675	0.0939	0.663	0.566	0.0833	0.284	0.835	0.735	0.228	0.276	0.826	0.762	0.257	orf19.1187	Myc-bHLH transcription factor; promotes hyphal growth; directly regulates Tec1 to induce hypha-specific genes; probably homodimeric, phosphorylated; required for colonization of the mouse GI tract; rat catheter and Spider biofilm induced	Ca21chr6_C_albicans_SC5314	32572	35133	+	CPH2
orf19.1189	29.43	19.8	31.57	28.1	43.99	12.87	92.33	96.02	43.47	66.33	96.78	157.79	24.61	29.83	28.43	94.18	54.9	127.28	-1.20441	-1.96506	-1.67295	-2.03566	-0.381415	-1.14206	-0.849952	-1.21266	0.00858	0.00132	0.00251	0.00114	0.361	0.0307	0.0731	0.0251	0.0675	0.0222	0.0322	0.0204	0.598	0.142	0.238	0.127	orf19.1189	Protein of unknown function; regulated by yeast-hypha switch; induced by Mnl1 in weak acid stress; 5' UTR intron; repressed by chlamydospore formation in C. albicans and C. dubliniensis; rat catheter, Spider and flow model biofilm induced	Ca21chr6_C_albicans_SC5314	39779	41833	+	orf19.1189
orf19.119	4.55	5.05	5.81	6.4	3.12	6.66	0.37	3.51	6.71	5.67	2.78	6.4	4.8	6.11	4.89	1.94	6.19	4.59	0.594366	1.65615	2.01232	1.6201	-1.43389	-0.372106	-0.0159401	-0.40816	0.4	0.147	0.0745	0.16	0.213	0.578	0.979	0.554	0.633	0.359	0.241	0.376	0.444	0.771	0.991	0.754	orf19.119	Ortholog(s) have protein C-terminal S-isoprenylcysteine carboxyl O-methyltransferase activity	Ca21chr6_C_albicans_SC5314	219811	220608	-	orf19.119
orf19.1190	263.07	196.68	295.34	280.14	253.89	172.77	325.67	291.37	137.81	234.98	197.7	203.53	229.88	287.74	213.33	308.52	186.39	200.61	-0.154609	-0.438062	-0.0970309	-0.554928	0.618492	0.335039	0.67607	0.218172	0.606	0.165	0.756	0.0841	0.0573	0.275	0.0436	0.47	0.791	0.382	0.88	0.259	0.207	0.514	0.176	0.691	orf19.1190	Predicted subunit a of vacuolar proton-translocating ATPase V0 domain, Golgi isoform	Ca21chr6_C_albicans_SC5314	43852	46683	-	STV1
orf19.1191	239.86	197.83	178.73	237.83	183.3	316.62	333.76	266.49	175.5	211.31	201.43	188.09	218.84	208.28	249.96	300.12	193.41	194.76	-0.0142942	-0.451926	-0.535468	-0.310207	0.613999	0.176366	0.0928252	0.318085	0.961	0.147	0.0921	0.309	0.0554	0.553	0.755	0.293	0.983	0.357	0.273	0.549	0.202	0.753	0.88	0.532	orf19.1191	Ortholog(s) have ubiquitin-protein ligase activity and role in ER-associated ubiquitin-dependent protein catabolic process	Ca21chr6_C_albicans_SC5314	47177	49597	+	orf19.1191
orf19.1192	100.61	95.25	76.37	106.09	80.64	117.13	108.64	104.01	86.11	97.81	59.52	73.27	97.93	91.23	98.89	106.33	91.96	66.39	0.478415	-0.111914	-0.228368	-0.117917	0.684667	0.0943372	-0.0221163	0.0883344	0.103	0.695	0.427	0.681	0.0335	0.727	0.934	0.744	0.292	0.846	0.656	0.837	0.15	0.863	0.97	0.874	orf19.1192	Protein similar to S. cerevisiae Dna2p, which is a DNA replication factor involved in DNA repair; induced under hydroxyurea treatment	Ca21chr6_C_albicans_SC5314	49650	53930	-	DNA2
orf19.1193	1723.19	1864.25	1735.34	1645.28	2274.43	900.42	6578.39	6267.98	674.85	1226.2	2190.41	3635.98	1793.72	1690.31	1587.42	6423.19	950.52	2913.19	-1.63523	-1.84727	-1.9312	-2.15197	1.18164	0.969607	0.885683	0.664911	0.0042	0.0029	0.0023	0.00076	0.042	0.0511	0.0753	0.152	0.0439	0.0351	0.0306	0.0161	0.172	0.193	0.242	0.365	orf19.1193	Similar to asparagine and glutamine permease; fluconazole, caspofungin induced; regulated by Nrg1, Mig1, Tup1, Gcn2, Gcn4, and alkaline regulated by Rim101; repressed during chlamydospore formation; rat catheter, flow model biofilm induced	Ca21chr6_C_albicans_SC5314	54387	56126	-	GNP1
orf19.1195	229.47	175.79	223.03	244.71	239.37	264.24	182.71	157.97	148.39	150.96	83.5	133.45	202.63	233.87	251.8	170.34	149.67	108.48	0.509111	0.253689	0.470199	0.577823	0.679238	0.423816	0.640326	0.74795	0.0771	0.363	0.109	0.0523	0.0272	0.129	0.0313	0.0137	0.246	0.6	0.301	0.195	0.133	0.332	0.144	0.0887	orf19.1195	Ortholog(s) have metalloendopeptidase activity, role in cellular iron ion homeostasis, protein processing involved in protein targeting to mitochondrion and mitochondrion localization	Ca21chr6_C_albicans_SC5314	57658	60009	-	orf19.1195
orf19.1196	98.45	106.48	59.08	98.73	74.66	122.22	159.06	131.07	73.53	85.28	75.91	114.06	102.47	78.9	98.44	145.06	79.4	94.98	-0.228547	-0.474844	-0.887617	-0.568344	0.617937	0.37164	-0.0411334	0.27814	0.494	0.173	0.0189	0.11	0.0854	0.269	0.901	0.407	0.71	0.393	0.107	0.303	0.261	0.508	0.955	0.638	orf19.1196	Ortholog(s) have protein kinase activity and role in MAPK cascade involved in cell wall biogenesis, protein phosphorylation	Ca21chr6_C_albicans_SC5314	60917	63502	+	PKH3
orf19.1198	14.75	16.68	31.63	19.34	21.11	1.64	17.44	18.69	9.69	7.6	15.25	13.3	15.72	25.48	11.38	18.06	8.64	14.27	-0.729527	-0.223178	0.409393	-1.75381	0.355626	0.861975	1.49455	-0.66866	0.311	0.745	0.52	0.0552	0.614	0.225	0.0323	0.438	0.55	0.874	0.729	0.202	0.796	0.459	0.147	0.665	orf19.1198	Predicted mitochondrial intermembrane space protein of unknown function; possibly an essential gene, disruptants not obtained by UAU1 method	Ca21chr6_C_albicans_SC5314	63694	64239	-	orf19.1198
orf19.1199	655.27	604.22	698.59	722.78	953.93	1134.04	1618.59	1197.9	947.12	802.5	638.87	639.87	629.74	710.69	1043.99	1408.25	874.81	639.37	0.444688	-1.19128	-1.01636	-0.469463	1.16747	-0.468496	-0.293575	0.253321	0.139	0.000747	0.00314	0.123	0.000852	0.122	0.333	0.407	0.347	0.016	0.0368	0.323	0.0172	0.321	0.571	0.638	orf19.1199	Ortholog of S. cerevisiae Nop58; involved in pre-rRNA process; Tn mutation affects filamentous growth; macrophage/pseudohyphal-induced; physically interacts with TAP-tagged Nop1; Spider biofilm repressed	Ca21chr6_C_albicans_SC5314	64485	66035	-	NOP5
orf19.120	2.36	2.9	1.88	1.16	0.06	0.02	0.37	0.44	1.93	1.73	1.18	2.12	2.63	1.52	0.04	0.4	1.83	1.65	0.229818	2.67127	1.82737	-3.73456	-1.93018	0.511266	-0.332631	-5.89456	0.787	0.034	0.139	0.062	0.125	0.512	0.687	0.00311	0.897	0.151	0.347	0.217	0.326	0.723	0.84	0.0366	orf19.120	Has domain(s) with predicted protein C-terminal S-isoprenylcysteine carboxyl O-methyltransferase activity, role in C-terminal protein methylation and integral to membrane localization	Ca21chr6_C_albicans_SC5314	220895	221668	+	orf19.120
orf19.1200	26.5	37.73	43.69	48.27	55.08	33.39	34.94	30.1	36.84	43.45	46.79	30.89	32.11	45.98	44.23	32.52	40.15	38.84	0.0565487	-0.00473658	0.542024	0.423568	-0.279499	-0.340784	0.205976	0.0875207	0.867	0.991	0.166	0.287	0.482	0.332	0.521	0.792	0.938	0.996	0.384	0.526	0.7	0.571	0.729	0.9	orf19.1200	Protein of unknown function; Spider biofilm induced	Ca21chr6_C_albicans_SC5314	66500	67495	-	orf19.1200
orf19.1201	50.13	43.29	47.18	52.43	22.2	27.27	113.86	75.69	51.17	55.67	71.25	81.77	46.71	49.8	24.74	94.78	53.42	76.51	-0.514983	-0.923606	-0.827189	-1.83856	0.215141	-0.193482	-0.0970654	-1.10844	0.0698	0.00601	0.00978	6.3e-05	0.439	0.492	0.72	0.0034	0.232	0.0545	0.0726	0.00405	0.666	0.708	0.859	0.0387	orf19.1201	Ortholog(s) have serine-tRNA ligase activity, role in invasive growth in response to glucose limitation, mitochondrial seryl-tRNA aminoacylation, pseudohyphal growth, spore germination and mitochondrion localization	Ca21chr6_C_albicans_SC5314	67551	69041	+	orf19.1201
orf19.1202	50.5	47.02	21.29	22.79	29.78	34.26	25.21	27.8	65.36	43.84	53.22	45.1	48.76	22.04	32.02	26.5	54.6	49.16	0.128528	0.856723	-0.28583	0.251155	-0.868595	-0.140401	-1.28295	-0.745968	0.644	0.0271	0.45	0.5	0.0259	0.612	0.000862	0.0241	0.815	0.133	0.674	0.714	0.129	0.795	0.0174	0.124	orf19.1202	Ortholog of C. dubliniensis CD36 : Cd36_60350, C. parapsilosis CDC317 : CPAR2_603550, Candida tenuis NRRL Y-1498 : CANTEDRAFT_114325 and Debaryomyces hansenii CBS767 : DEHA2G04950g	Ca21chr6_C_albicans_SC5314	69088	70422	-	orf19.1202
orf19.1203	199.55	175.4	112.18	175.69	147.07	126.64	187.84	134.88	117.7	159.61	163.24	138.84	187.48	143.93	136.86	161.36	138.66	151.04	-0.136698	0.26504	-0.14881	-0.190963	0.0475066	0.449244	0.0353948	-0.00675808	0.636	0.38	0.618	0.526	0.873	0.135	0.902	0.981	0.81	0.615	0.799	0.734	0.942	0.34	0.955	0.992	orf19.1203	Protein with a predicted role in docking and fusion of post-Golgi vesicles with the plasma membrane; filament induced; fungal-specific (no human or murine homolog)	Ca21chr6_C_albicans_SC5314	70652	73882	-	SRO77
orf19.1204	51.67	58.62	26.97	36.39	20.02	26.37	58.13	54.45	38.45	35.99	56.22	50.39	55.14	31.68	23.19	56.29	37.22	53.31	-0.518494	-0.018692	-0.81584	-1.26761	0.0624715	0.562274	-0.234875	-0.686642	0.0765	0.948	0.0157	0.00174	0.829	0.055	0.416	0.0453	0.245	0.977	0.0961	0.026	0.919	0.201	0.647	0.18	orf19.1204	Phosphorylated protein of unknown function; transcript is upregulated clinical isolates from HIV positive patients with oral candidiasis	Ca21chr6_C_albicans_SC5314	74639	76177	-	orf19.1204
orf19.1208	31.71	27.32	14.56	34.81	22.71	36.09	14.32	13.47	22.73	27.91	34.33	21.85	29.51	24.69	29.4	13.89	25.32	28.09	-0.14294	1.10288	0.762221	1.07752	-1.01399	0.231834	-0.10883	0.206471	0.741	0.0655	0.191	0.0734	0.0908	0.585	0.799	0.632	0.872	0.224	0.416	0.239	0.27	0.776	0.904	0.807	orf19.1208	Predicted ORF in the Major Repeat Sequence on chromosome 4; member of a family encoded by FGR6-related genes in the RB2 repeat sequence	Ca21chr4_C_albicans_SC5314	849772	850833	-	orf19.1208
orf19.121	11.22	12.93	14.15	14.83	6.73	23.42	1.01	21.18	11.52	7.38	11.95	12.01	12.08	14.49	15.08	11.09	9.45	11.98	-0.365924	0.620243	0.891386	0.731405	-0.61446	0.371708	0.64285	0.48287	0.619	0.55	0.38	0.483	0.556	0.61	0.354	0.511	0.799	0.751	0.615	0.701	0.755	0.793	0.592	0.722	orf19.121	Putative ARP2/3 complex subunit; mutation confers hypersensitivity to cytochalasin D	Ca21chr6_C_albicans_SC5314	221695	222243	-	ARC18
orf19.1210	72.35	79.7	75.93	67.97	74.53	97.46	39.27	47.58	56.57	59.77	87.63	68.59	76.02	71.95	86	43.43	58.17	78.11	-0.419922	0.767473	0.685857	0.938545	-0.802188	0.385207	0.303591	0.556279	0.121	0.0224	0.0366	0.00732	0.0181	0.151	0.247	0.0459	0.321	0.119	0.158	0.0615	0.105	0.364	0.484	0.181	orf19.1210	Ortholog(s) have L-arginine transmembrane transporter activity, L-aspartate transmembrane transporter activity and L-glutamate transmembrane transporter activity, more	Ca21chr6_C_albicans_SC5314	892798	894330	+	orf19.1210
orf19.1212	272.74	261.98	166.92	225.54	250.8	154	128.12	190.29	251.71	242	218.68	274.42	267.36	196.23	202.4	159.21	246.86	246.55	0.00850922	0.73621	0.270168	0.293379	-0.612385	0.115316	-0.350726	-0.327515	0.978	0.0308	0.388	0.347	0.0637	0.706	0.259	0.287	0.99	0.143	0.622	0.585	0.22	0.851	0.497	0.527	orf19.1212	Ortholog(s) have FFAT motif binding, phosphatidylinositol binding activity	Ca21chr6_C_albicans_SC5314	890242	891648	+	orf19.1212
orf19.1214	159.12	156.84	155.55	153.94	199.03	240.16	222.42	185.58	249.81	212.13	210.72	159.6	157.98	154.75	219.6	204	230.97	185.16	0.326535	-0.351614	-0.381426	0.116294	0.136429	-0.541719	-0.571531	-0.0738111	0.198	0.171	0.14	0.64	0.584	0.0424	0.0338	0.764	0.426	0.391	0.349	0.812	0.775	0.173	0.151	0.884	orf19.1214	Ortholog(s) have metalloaminopeptidase activity, role in protein initiator methionine removal involved in protein maturation and cytosol, nucleus localization	Ca21chr6_C_albicans_SC5314	886677	888020	+	orf19.1214
orf19.1217	86.61	89.99	74.5	90.22	107.62	96.57	46.1	66.6	83.17	84.08	70.58	86.63	88.3	82.36	102.09	56.35	83.62	78.61	0.100139	0.590461	0.48721	0.796881	-0.412148	0.0781744	-0.0250765	0.284594	0.692	0.0553	0.104	0.0136	0.169	0.754	0.919	0.263	0.844	0.202	0.294	0.0885	0.388	0.879	0.963	0.501	orf19.1217	Ortholog(s) have ribosome binding, ubiquitin-protein ligase activity and role in chromatin modification, chromatin silencing at telomere, protein ubiquitination, ribosome-associated ubiquitin-dependent protein catabolic process	Ca21chr6_C_albicans_SC5314	881560	884196	+	orf19.1217
orf19.1219	23.91	22.42	11.93	18.39	10.71	6.86	16.15	18.5	16.67	21.86	17.84	27.11	23.16	15.16	8.79	17.32	19.27	22.47	-0.194884	0.385624	-0.234633	-1.06809	-0.294692	0.285815	-0.334441	-1.1679	0.608	0.385	0.605	0.0558	0.51	0.446	0.394	0.0234	0.792	0.62	0.79	0.203	0.721	0.672	0.628	0.122	orf19.1219	Ortholog of Spathaspora passalidarum NRRL Y-27907 : SPAPADRAFT_149713	Ca21chr6_C_albicans_SC5314	879846	881048	+	orf19.1219
orf19.122	104.05	97.38	77.8	77.63	42.97	115.63	78.42	75.16	153.55	110.45	154.75	131.46	100.71	77.72	79.3	76.79	132	143.1	-0.131414	0.399254	0.0257757	-0.0956323	-0.902778	-0.372109	-0.745588	-0.866996	0.712	0.326	0.949	0.815	0.0366	0.31	0.0549	0.0328	0.855	0.565	0.977	0.912	0.158	0.549	0.201	0.148	orf19.122	Activator of anaphase-promoting complex/cyclosome; induced under Cdc5 depletion; member of conserved Mcm1 regulon; mRNA expression peaks at cell-cycle G2/M phase; mRNA binds She3 and is localized to buds of yeast cells and to hyphal tips	Ca21chr6_C_albicans_SC5314	224427	226331	+	CDC20
orf19.1220	219.3	187.17	162.03	251.62	187.81	203.35	528.86	465.01	162.1	167.32	348.65	360.59	203.24	206.82	195.58	496.93	164.71	354.62	-1.10689	-1.30163	-1.31287	-1.35342	0.493243	0.298512	0.287264	0.246715	0.000832	0.000207	0.000204	0.000144	0.0827	0.252	0.273	0.34	0.017	0.00768	0.0076	0.00634	0.256	0.49	0.512	0.578	orf19.1220	SH3-domain- and BAR domain-containing protein involved in endocytosis; null mutant exhibits defects in hyphal growth, virulence, cell wall integrity, and actin patch localization; cosediments with phosphorylated Myo5p	Ca21chr6_C_albicans_SC5314	878042	879364	-	RVS167
orf19.1221	153.24	152.87	121.7	133.84	183.95	120.79	41.55	64.11	166.85	160.43	91.96	77.87	153.05	127.77	152.37	52.83	163.64	84.92	0.948511	1.47077	1.2092	1.4303	-0.618403	-0.0961468	-0.357716	-0.136618	0.00357	0.000369	0.00177	0.000473	0.0713	0.717	0.192	0.609	0.0399	0.0106	0.0262	0.0122	0.235	0.858	0.418	0.792	orf19.1221	Putative mannosyltransferase involved in cell wall mannan biosynthesis; transcription is elevated in chk1, nik1, and sln1 homozygous null mutants	Ca21chr6_C_albicans_SC5314	876484	877821	+	ALG2
orf19.1223	84.25	67.8	97.42	92.5	114.37	123.12	55.09	94.1	83.77	81.9	85.72	107.51	76.02	94.96	118.74	74.59	82.84	96.61	-0.209726	-0.0365389	0.290432	0.613761	-0.304347	-0.13116	0.195811	0.51914	0.441	0.903	0.332	0.0529	0.314	0.631	0.466	0.0683	0.668	0.956	0.57	0.197	0.554	0.807	0.687	0.229	orf19.1223	Essential serine/threonine protein kinase involved in mitotic spindle formation and cytokinesis; required for septum formation, exit from mitosis, and normal hyphal morphogenesis; virulence-group-correlated expression	Ca21chr2_C_albicans_SC5314	1357902	1360034	-	DBF2
orf19.1224	965.4	785.07	819.98	1105.94	1694.85	849.1	2066.52	2337.88	260.87	248.64	1684.96	1519.91	875.23	962.96	1271.98	2202.2	254.75	1602.44	-2.64978	-1.31957	-1.19874	-0.839609	0.441835	1.77205	1.89288	2.25201	2.45e-06	0.00233	0.00543	0.0359	0.254	7.31e-05	5.49e-05	9.17e-06	0.00066	0.0308	0.0513	0.156	0.492	0.00441	0.00375	0.00131	orf19.1224	Putative ammonium transporter; upregulated in the presence of human neutrophils; fluconazole-downregulated; repressed by nitric oxide; Spider biofilm induced; rat catheter biofilm repressed	Ca21chr2_C_albicans_SC5314	1365218	1366075	+	FRP3
orf19.1225	6.38	5.12	5.72	3.34	1.57	2.08	1.43	5.22	4.06	2.67	10.19	11.67	5.75	4.53	1.83	3.32	3.36	10.93	-1.70933	0.791218	0.363083	-0.861093	-1.71465	0.7859	0.357765	-0.866411	0.0125	0.332	0.654	0.375	0.0379	0.244	0.592	0.311	0.0838	0.571	0.821	0.61	0.161	0.481	0.781	0.551	orf19.1225	Putative peroxin	Ca21chr2_C_albicans_SC5314	1367053	1367676	-	PEX22
orf19.1227	0.02	1.04	0.08	0.06	2.63	0.02	0.37	0.02	0.73	0.01	0.22	0.18	0.53	0.07	1.32	0.19	0.37	0.2	-0.903621	1.00521	0.146125	1.62614	-1.66852	0.240309	-0.618777	0.861238	0.744	0.753	0.965	0.599	0.591	0.933	0.837	0.754	0.874	0.879	0.985	0.786	0.78	0.97	0.924	0.879	orf19.1227	Putative Zn(II)2Cys6 transcription factor	Ca21chr1_C_albicans_SC5314	1666503	1667093	+	ZCF4
orf19.1228	20.19	22.98	9.84	14.21	13.62	22.49	32.13	25.6	24.53	22.95	29.55	31.87	21.59	12.02	18.05	28.87	23.74	30.71	-0.366709	-0.358575	-1.20031	-0.637387	-0.150887	-0.142753	-0.984483	-0.421564	0.278	0.353	0.0099	0.125	0.679	0.682	0.0192	0.261	0.517	0.59	0.073	0.326	0.836	0.838	0.109	0.5	orf19.1228	CCAAT-binding transcription factor; regulates low-iron induction of FRP1; in these conditions CBF comprises Hap43 and probably Hap2 and Hap3; possibly essential, disruptants not obtained by UAU1 method; Cap1-dependent induction in low iron	Ca21chr1_C_albicans_SC5314	1668206	1669300	+	HAP2
orf19.1229	256.28	174.25	176	239.15	295.54	317.38	33.86	164.23	172.02	134.84	92.05	139.61	215.27	207.58	306.46	99.04	153.43	115.83	0.430089	1.19016	1.14342	1.72527	-0.288148	0.471921	0.425179	1.00704	0.363	0.0349	0.0424	0.00498	0.581	0.315	0.367	0.0467	0.6	0.154	0.173	0.0486	0.774	0.555	0.603	0.183	orf19.1229	Ortholog(s) have importin-alpha export receptor activity, role in cell division, protein export from nucleus and nuclear membrane localization	Ca21chr1_C_albicans_SC5314	1669828	1672965	-	orf19.1229
orf19.123	8.03	6.31	6.29	7.6	5.21	9.52	16.69	17.71	11.71	9.43	12.01	6.48	7.17	6.94	7.36	17.2	10.57	9.25	0.230392	-1.28337	-1.31752	-1.27612	0.950671	-0.563095	-0.59724	-0.555845	0.634	0.0252	0.0184	0.0283	0.0743	0.272	0.227	0.287	0.808	0.127	0.106	0.136	0.24	0.511	0.462	0.526	orf19.123	Protein involved in calcineurin-dependent signaling that controls stress response and virulence; inhibits calcineurin function	Ca21chr6_C_albicans_SC5314	226997	227629	+	RCN1
orf19.1232	122.36	176.45	145.52	118.3	218.51	45.64	11.19	33.31	129.64	203.54	57.71	86.41	149.4	131.91	132.08	22.25	166.59	72.06	1.21074	2.63706	2.47361	2.0614	-1.57272	-0.146403	-0.309848	-0.722064	0.0508	0.0063	0.00927	0.0255	0.0794	0.79	0.575	0.211	0.192	0.0562	0.0704	0.128	0.25	0.899	0.769	0.442	orf19.1232	GDP-mannose transporter; essential; required for glycosylation, hyphal growth; functional homolog of S. cerevisiae Vrg4p, which imports GDP-mannose from cytoplasm to Golgi for protein and lipid mannosylation; no mammalian homolog	Ca21chr1_C_albicans_SC5314	1674241	1675356	-	VRG4
orf19.1233	137.9	199.22	205.69	153.94	218.56	88.98	111.91	142.9	261.93	199.68	363.7	279.33	168.56	179.81	153.77	127.4	230.81	321.52	-0.476986	0.358245	0.463807	0.103607	-1.29761	-0.462383	-0.356821	-0.717022	0.237	0.378	0.26	0.797	0.00638	0.242	0.363	0.0808	0.473	0.613	0.498	0.903	0.0566	0.479	0.6	0.252	orf19.1233	Putative phosphoribosylpyrophosphate amidotransferase; flucytosine induced	Ca21chr1_C_albicans_SC5314	1677134	1678759	-	ADE4
orf19.1234	23.74	37.56	26.49	25.2	12.12	16.86	7.54	16.04	18.83	29.99	58.48	44.02	30.65	25.84	14.49	11.79	24.41	51.25	-1.11426	1.21779	1.01255	0.174245	-1.99716	0.334898	0.129657	-0.708651	0.00741	0.0371	0.0746	0.765	0.00173	0.387	0.733	0.128	0.0619	0.16	0.241	0.885	0.0259	0.622	0.867	0.33	orf19.1234	Protein lacking an ortholog in S. cerevisiae; member of a family encoded by FGR6-related genes in the RB2 repeat sequence; transposon mutation affects filamentous growth	Ca21chr4_C_albicans_SC5314	1204774	1206312	+	FGR6-10
orf19.1235	57.38	92.04	64.73	63.42	48.66	39.9	122.9	51.21	41.61	52.25	38.89	72.6	74.71	64.07	44.28	87.05	46.93	55.75	-0.174686	0.0375641	-0.141811	-0.687573	0.429081	0.641331	0.461956	-0.0838058	0.674	0.928	0.732	0.135	0.326	0.126	0.257	0.844	0.833	0.967	0.867	0.341	0.565	0.327	0.495	0.927	orf19.1235	Putative L-aspartate 4-P-transferase; fungal-specific (no human or murine homolog); regulated by Gcn2 and Gcn4; early-stage flow model biofilm induced	Ca21chr4_C_albicans_SC5314	1210282	1211916	+	HOM3
orf19.1236	47.22	68.22	46.04	34.81	37	5.01	27.05	17.86	38.53	55.57	33.81	39.31	57.72	40.42	21.01	22.45	47.05	36.56	0.342647	1.47312	0.960619	-0.660783	-0.832739	0.29773	-0.214767	-1.83617	0.503	0.0323	0.146	0.386	0.216	0.532	0.657	0.0106	0.717	0.147	0.357	0.62	0.449	0.738	0.822	0.0762	orf19.1236	BAR domain protein; ocalizes to early and late Golgi vesicles; predicted role in adaptation to varying nutrient concentrations, fluid-phase endocytosis, actin cytoskeleton polarization and vacuole biogenesis; rat catheter biofilm repressed	Ca21chr4_C_albicans_SC5314	1212143	1213108	-	GVP36
orf19.1237	99.17	91.63	36.58	31.83	24.98	58.75	24.89	39.05	51.06	92.77	53.56	66.06	95.4	34.2	41.86	31.97	71.92	59.81	0.209925	1.50232	0.0132168	0.214314	-0.81626	0.476135	-1.01297	-0.811872	0.58	0.00565	0.978	0.667	0.103	0.202	0.0211	0.061	0.773	0.0525	0.99	0.828	0.292	0.431	0.114	0.214	orf19.1237	Aromatic transaminase; Ehrlich fusel oil pathway of aromatic alcohol biosynthesis; Rim101-dependent pH-regulation (alkaline induced); Hap43-induced gene	Ca21chr4_C_albicans_SC5314	1213553	1215124	-	ARO9
orf19.1238	35.57	36.23	24.37	29.7	35.69	42.34	9.47	16.57	52.43	35.12	24.31	20.08	35.9	27.03	39.01	13.02	43.78	22.2	0.95798	1.35932	0.953479	1.47984	-0.666688	-0.265344	-0.671189	-0.144831	0.013	0.00952	0.0542	0.00563	0.179	0.394	0.0467	0.638	0.0861	0.0715	0.2	0.0524	0.402	0.627	0.183	0.811	orf19.1238	Putative gamma-tubulin; induced upon adherence to polystyrene; transcript regulated by Nrg1 and Mig1; periodic mRNA expression, peak at cell-cycle S/G2 phase	Ca21chr4_C_albicans_SC5314	1215528	1217104	-	TUB4
orf19.1239	7.53	4.98	2.87	7.92	20.48	0.02	0.05	0.02	0.01	0.01	0.05	0.02	6.25	5.4	10.25	0.04	0.01	0.04	-1.23433	7.61962	7.32457	4.05145	-0.0898671	8.76409	8.46904	5.19592	0.79	0.0393	0.0465	0.287	0.984	0.0217	0.0257	0.182	0.899	0.165	0.183	0.526	0.994	0.116	0.129	0.405	orf19.1239	Secreted protein; exogenously expressed protein is a substrate for Kex2 processing in vitro; fluconazole-regulated; Spider biofilm induced	Ca21chr4_C_albicans_SC5314	1218060	1219046	-	orf19.1239
orf19.124	51.02	72.4	41.97	88.72	54.74	155.66	64.09	190.18	140.17	60.03	130.86	112.84	61.71	65.35	105.2	127.14	100.1	121.85	-0.401243	-1.02569	-0.99807	-0.405693	0.0218105	-0.602639	-0.575016	0.017361	0.484	0.117	0.121	0.507	0.971	0.319	0.332	0.976	0.702	0.313	0.319	0.72	0.987	0.558	0.571	0.989	orf19.124	Putative proteasome-interacting protein; rat catheter biofilm induced	Ca21chr6_C_albicans_SC5314	228119	229216	+	CIC1
orf19.1240	147.53	125.83	118.4	158.62	100.19	98.06	185	194.81	110.35	99.2	246.57	201.25	136.68	138.51	99.13	189.9	104.78	223.91	-1.08848	-0.481964	-0.473319	-0.941541	-0.225787	0.380728	0.389373	-0.0788488	0.000545	0.0695	0.0734	0.00219	0.371	0.136	0.127	0.751	0.0133	0.232	0.239	0.0297	0.606	0.342	0.329	0.878	orf19.1240	Ortholog of S. cerevisiae : YPR117W, C. glabrata CBS138 : CAGL0D04510g, C. dubliniensis CD36 : Cd36_45200, C. parapsilosis CDC317 : CPAR2_500480 and Candida tenuis NRRL Y-1498 : CANTEDRAFT_120679	Ca21chr4_C_albicans_SC5314	1221392	1229599	+	orf19.1240
orf19.1244	195.49	190.73	120.37	128.41	97.78	87.54	93.64	81.24	190.98	241.74	143.13	156.83	193.11	124.39	92.66	87.44	216.36	149.98	0.522457	1.172	0.537253	0.109122	-0.805483	-0.155941	-0.790687	-1.21882	0.0385	0.000371	0.0481	0.671	0.00612	0.503	0.00402	0.000155	0.163	0.0107	0.186	0.831	0.0552	0.717	0.0427	0.00657	orf19.1244	Ortholog(s) have Rab GTPase activator activity, role in intracellular protein transport and cell division site, cytosol localization	Ca21chr4_C_albicans_SC5314	1230716	1233544	+	GYP2
orf19.1246	401.76	402.56	191.02	280.37	151.86	261.75	416.37	315.15	239.48	284.28	398.76	431.78	402.16	235.69	206.81	365.76	261.88	415.27	-0.668951	0.143915	-0.66164	-0.869597	-0.190675	0.622191	-0.183365	-0.391321	0.052	0.652	0.048	0.0121	0.551	0.0687	0.558	0.215	0.195	0.82	0.186	0.0825	0.752	0.23	0.757	0.447	orf19.1246	Putative eisosome component role in proper eisosome assembly; upregulated in cyr1 null mutant	Ca21chr4_C_albicans_SC5314	1233893	1237024	-	orf19.1246
orf19.1247	20.4	22.91	23.26	30.13	28.64	52.42	38.08	30.74	19.62	14	16.21	18.77	21.65	26.69	40.53	34.41	16.81	17.49	-0.0596873	-0.61229	-0.305181	0.250528	0.925883	0.37328	0.68039	1.2361	0.89	0.152	0.436	0.515	0.0469	0.372	0.0969	0.00579	0.95	0.365	0.664	0.725	0.183	0.607	0.281	0.0533	orf19.1247	Ortholog of C. dubliniensis CD36 : Cd36_45230, C. parapsilosis CDC317 : CPAR2_500450, Candida tenuis NRRL Y-1498 : CANTEDRAFT_103249 and Debaryomyces hansenii CBS767 : DEHA2C07524g	Ca21chr4_C_albicans_SC5314	1237483	1237944	-	orf19.1247
orf19.1248	160.5	149.35	268.19	176.14	403.9	105.75	255.51	202.79	133.32	199.45	105.37	132.31	154.92	222.16	254.82	229.15	166.38	118.84	0.468833	-0.545085	-0.0481169	-0.124132	0.938324	-0.0755935	0.421374	0.345359	0.342	0.276	0.922	0.8	0.0743	0.875	0.392	0.476	0.58	0.515	0.964	0.904	0.24	0.943	0.626	0.696	orf19.1248	Putative RNA polymerase II subunit B44; heterozygous null mutant exhibits resistance to parnafungin in the C. albicans fitness test; Spider biofilm repressed	Ca21chr4_C_albicans_SC5314	1238180	1239136	+	orf19.1248
orf19.1249	68.03	56.66	81.36	78.31	78.29	127.07	121.7	82.56	71.49	57.54	44.06	33.66	62.35	79.83	102.68	102.13	64.51	38.86	0.729297	-0.626992	-0.266801	0.0613445	1.30868	-0.0476073	0.312584	0.640729	0.044	0.0685	0.4	0.845	0.00195	0.878	0.307	0.0486	0.177	0.23	0.633	0.928	0.0277	0.944	0.546	0.187	orf19.1249	Ortholog(s) have 1-(5-phosphoribosyl)-5-[(5-phosphoribosylamino)methylideneamino]imidazole-4-carboxamide isomerase activity, role in histidine biosynthetic process and cytosol, nucleus localization	Ca21chr4_C_albicans_SC5314	1239206	1240045	-	orf19.1249
orf19.125	4.11	12.37	6.26	3.57	10	19.11	1.65	0.02	3.05	8.54	1.84	0.34	8.24	4.91	14.55	0.83	5.8	1.09	2.61516	5.98308	5.36773	6.98208	-2.87111	0.496808	-0.118537	1.49581	0.0783	0.0116	0.0214	0.0041	0.236	0.557	0.893	0.068	0.248	0.0801	0.115	0.0433	0.473	0.756	0.951	0.229	orf19.125	NADPH oxidoreductase; interacts with phenolic substrates (17beta-estradiol); possible role in estrogen response; induced by oxidative, weak acid stress, NO, benomyl, GlcNAc; Cap1, Mnl1 induced; Hap43-repressed; rat catheter biofilm induced	Ca21chr6_C_albicans_SC5314	229469	230692	-	EBP1
orf19.1250	50.4	54.43	61.87	55.68	75.81	157.92	154.91	99.34	121.75	75.29	95.6	85.92	52.41	58.78	116.87	127.13	98.52	90.76	0.0807987	-1.18579	-1.02342	-0.114194	0.392404	-0.874181	-0.711814	0.197411	0.822	0.00863	0.0166	0.759	0.305	0.034	0.0675	0.581	0.916	0.0678	0.0994	0.882	0.545	0.151	0.228	0.773	orf19.1250	Ortholog(s) have role in maturation of SSU-rRNA from tricistronic rRNA transcript (SSU-rRNA, 5.8S rRNA, LSU-rRNA) and cytoplasm, nucleolus localization	Ca21chr4_C_albicans_SC5314	1240249	1241235	+	orf19.1250
orf19.1251	51.56	60.15	43.37	48.88	29.82	53.25	36.57	59.62	86.92	64.1	66.26	54.6	55.86	46.12	41.54	48.09	75.51	60.43	0.309372	0.140581	-0.128025	-0.322501	-0.257971	-0.426762	-0.695368	-0.889844	0.333	0.702	0.727	0.407	0.485	0.19	0.0421	0.0177	0.572	0.849	0.864	0.638	0.703	0.415	0.172	0.103	orf19.1251	Putative condensin complex subunit; cell-cycle regulated periodic mRNA expression	Ca21chr4_C_albicans_SC5314	1241271	1243508	-	BRN1
orf19.1252	470.97	427.49	317.86	378.54	474.9	336.44	811.6	543.02	331.48	425.02	827.1	742.1	449.23	348.2	405.67	677.31	378.25	784.6	-1.05548	-0.611616	-0.987683	-0.770879	-0.190665	0.253199	-0.122868	0.0939362	0.00458	0.0541	0.0044	0.0177	0.543	0.403	0.68	0.75	0.0463	0.199	0.0452	0.103	0.746	0.635	0.836	0.877	orf19.1252	Ortholog(s) have ATP-dependent peptidase activity	Ca21chr4_C_albicans_SC5314	1245692	1247755	+	YME1
orf19.1253	69.47	56.8	71.23	111.17	68.5	95.87	232.25	214.73	95.66	75.85	256.93	297.68	63.14	91.2	82.19	223.49	85.75	277.3	-1.6989	-1.82431	-1.31671	-1.45318	-0.314109	-0.43951	0.0680856	-0.0683851	4.12e-05	3.04e-05	0.00044	0.000224	0.285	0.156	0.812	0.815	0.00325	0.00275	0.0116	0.00803	0.524	0.37	0.911	0.913	orf19.1253	bHLH transcription factor of the myc-family; required for growth in medium lacking phosphate and for resistance to copper and Phloxine B; induced by Mnl1 under weak acid stress	Ca21chr4_C_albicans_SC5314	1249554	1251533	+	PHO4
orf19.1254	1029.98	867.54	796.71	821.79	989.39	702.56	478.79	345.93	771.35	1187.56	487.2	458.15	948.76	809.25	845.97	412.36	979.46	472.67	1.02664	1.1998	0.975883	1.02793	-0.199392	-0.0262342	-0.250152	-0.198102	0.00675	0.00166	0.00698	0.00416	0.486	0.94	0.478	0.564	0.0587	0.0253	0.0599	0.0436	0.704	0.973	0.697	0.761	orf19.1254	Putative GTPase-activating protein; regulated upon yeast-hypha switch; Spider biofilm repressed	Ca21chr4_C_albicans_SC5314	1252053	1254341	+	SEC23
orf19.1255	16.42	14.09	21.54	24.95	16.84	20.28	40.68	51.7	0.86	2.2	2.58	0.65	15.25	23.24	18.56	46.19	1.53	1.62	0.0246147	-1.64524	-1.03147	-1.35974	5.1579	3.48805	4.10182	3.77355	0.981	0.000841	0.00972	0.00288	1.74e-05	0.000427	7.79e-05	0.000203	0.992	0.0171	0.0724	0.035	0.00195	0.0114	0.00458	0.0076	orf19.1255	Zn(II)2Cys6 transcription factor; colony morphology-related gene regulation by Ssn6	Ca21chr4_C_albicans_SC5314	1256317	1259235	+	ZCF5
orf19.1258	0.02	0.05	3.02	0.91	1.9	0.12	0.9	0.02	0.01	0.01	0.02	0.69	0.03	1.97	1.01	0.46	0.01	0.35	-2.88818	-1.60217	4.15974	2.34807	-0.236837	1.04917	6.81108	4.99941	0.347	0.601	0.0683	0.327	0.929	0.755	0.0176	0.0854	0.585	0.787	0.229	0.566	0.968	0.88	0.103	0.261	orf19.1258	Adhesin-like protein; regulated by Tsa1, Tsa1B in minimal media at 37 deg; clade-associated gene expression; induced by alpha pheromone in SpiderM medium; Hap43-induced; Spider biofilm repressed	Ca21chr4_C_albicans_SC5314	1263995	1264708	+	orf19.1258
orf19.1259	162.08	148.72	120.09	127.66	110.24	124.85	177.91	177.03	172.38	161.51	172.23	168.25	155.4	123.87	117.54	177.47	166.94	170.24	-0.0291521	-0.192424	-0.518625	-0.595586	0.059637	-0.103634	-0.429836	-0.506796	0.893	0.396	0.0344	0.0186	0.79	0.636	0.0656	0.0353	0.951	0.629	0.153	0.107	0.899	0.809	0.224	0.155	orf19.1259	Ortholog(s) have DNA binding, ubiquitin-protein ligase activity and role in histone catabolic process, histone ubiquitination, regulation of transcription from RNA polymerase II promoter in response to oxidative stress	Ca21chr4_C_albicans_SC5314	1264888	1269219	-	orf19.1259
orf19.1260	25.61	33.75	22.3	35.51	42.68	26.87	18.52	20.69	50.28	36.02	21.51	28.01	29.68	28.91	34.77	19.61	43.15	24.76	0.810173	0.553538	0.517657	0.745535	-0.287155	-0.543789	-0.57967	-0.351792	0.0437	0.24	0.263	0.119	0.545	0.141	0.109	0.322	0.176	0.477	0.502	0.316	0.748	0.349	0.302	0.561	orf19.1260	Predicted component of U2 snRNP; induced by alpha pheromone in SpiderM medium	Ca21chr4_C_albicans_SC5314	1269830	1270531	-	LEA1
orf19.1261	65.09	76.7	68.22	58.24	58.36	58.05	111.47	117.88	98.57	70.83	116.33	89.82	70.89	63.23	58.21	114.68	84.7	103.07	-0.291335	-0.707346	-0.874714	-0.985947	0.170207	-0.245804	-0.413173	-0.524406	0.271	0.0212	0.00624	0.00348	0.532	0.359	0.132	0.0701	0.509	0.114	0.0559	0.0394	0.738	0.596	0.336	0.232	orf19.1261	mRNA 5' guanylyltransferase; small subunit of mRNA capping enzyme; binds an RNA Pol II C-terminal domain peptide; Cet1p and Cgt1p form a 2:1 complex; functional homolog of S. cerevisiae Ceg1p	Ca21chr4_C_albicans_SC5314	1270777	1272126	+	CGT1
orf19.1263	68.27	59.32	66.38	86.82	61.25	68.09	42.41	49.17	50.74	39.72	58.26	46.96	63.79	76.6	64.67	45.79	45.23	52.61	-0.222324	0.445736	0.704274	0.468247	-0.168126	0.499935	0.758472	0.522446	0.435	0.164	0.0336	0.147	0.596	0.0854	0.0125	0.075	0.663	0.381	0.15	0.358	0.784	0.261	0.0841	0.242	orf19.1263	Protein similar to ferric reductase Fre10p; possible functional homolog of S. cerevisiae Fre1p (reports differ); transcription is negatively regulated by Sfu1p, copper, amphotericin B, caspofungin; induced by ciclopirox olamine	Ca21chr4_C_albicans_SC5314	1272357	1274639	-	CFL1
orf19.1264	1126.61	1045.77	352.32	586.53	384.85	595.56	72.13	196.09	692.71	1174.26	12.33	29.36	1086.19	469.43	490.2	134.11	933.49	20.84	5.6089	3.05095	1.7788	1.86159	2.81617	0.258216	-1.01393	-0.931141	4.09e-07	4.27e-05	0.00223	0.00136	0.000249	0.645	0.0698	0.0878	0.0003	0.00329	0.03	0.0226	0.00853	0.815	0.232	0.265	orf19.1264	Oxidoreductase; iron utilization; Sfu1/Sef1/Hap43/Nrg1/Tup1/Rim101 regulated; alkaline/low iron/fluphenazine/ciclopirox olamine, flucytosine, fluconazole, Spider/flow model/rat catheter biofilm induced; caspofungin/amphotericin B repressed	Ca21chr4_C_albicans_SC5314	1277083	1279299	-	CFL2
orf19.1265	156.61	113.63	97.61	122.76	126.46	138.48	72.67	50.41	207.62	205.94	96.05	71.41	135.12	110.18	132.47	61.54	206.78	83.73	1.31538	1.21972	0.935806	1.20804	-0.535817	-0.631482	-0.915394	-0.643156	0.000314	0.00141	0.00851	0.00154	0.106	0.0324	0.00415	0.0302	0.00967	0.023	0.0672	0.0242	0.296	0.147	0.0436	0.141	orf19.1265	Ortholog(s) have Rab guanyl-nucleotide exchange factor activity and role in CVT pathway, early endosome to Golgi transport, intra-Golgi vesicle-mediated transport, macroautophagy, regulation of Rab GTPase activity	Ca21chr4_C_albicans_SC5314	1282684	1286478	+	orf19.1265
orf19.1266	12.65	6.7	7.97	11.33	9.92	15.49	8.4	18.27	5.13	5.2	11.29	11.52	9.67	9.65	12.7	13.33	5.17	11.41	-1.14245	-0.640101	-0.582575	-0.203031	0.3414	0.843752	0.901278	1.28082	0.061	0.264	0.29	0.707	0.534	0.163	0.126	0.0371	0.214	0.503	0.529	0.852	0.739	0.38	0.328	0.16	orf19.1266	Protein of unknown function; transcript detected on high-resolution tiling arrays	Ca21chr4_C_albicans_SC5314	1287448	1287813	-	orf19.1266
orf19.1267	119.81	119.52	104.91	110.12	118.5	154.1	232.14	198.65	169.79	137.29	201.61	165.56	119.67	107.52	136.3	215.39	153.54	183.59	-0.259241	-0.834966	-0.989395	-0.657805	0.224466	-0.351259	-0.505688	-0.174099	0.298	0.00472	0.0014	0.0187	0.374	0.168	0.0552	0.482	0.537	0.0472	0.0229	0.107	0.609	0.387	0.202	0.7	orf19.1267	Ortholog of S. cerevisiae : CAJ1, C. glabrata CBS138 : CAGL0L00957g, C. dubliniensis CD36 : Cd36_45380, C. parapsilosis CDC317 : CPAR2_500650 and Candida tenuis NRRL Y-1498 : CANTEDRAFT_132273	Ca21chr4_C_albicans_SC5314	1288486	1289871	+	orf19.1267
orf19.1270	9.69	7.96	9.24	7.22	2.59	4.01	5.5	11.73	10.89	10.63	6.01	6.51	8.83	8.23	3.3	8.61	10.76	6.26	0.786563	-0.0829042	-0.206377	-1.51627	0.579228	-0.290239	-0.413712	-1.7236	0.13	0.88	0.703	0.0409	0.334	0.522	0.352	0.0121	0.333	0.945	0.85	0.169	0.572	0.73	0.59	0.0824	orf19.1270	Protein with similarity to ferric reductase Fre10p; possibly an essential gene, disruptants not obtained by UAU1 method	Ca21chr4_C_albicans_SC5314	1291382	1293565	+	FRE3
orf19.1272	55.12	86.88	124.34	93.7	135.12	25.87	73.1	40.67	50.74	40.11	67.33	51.03	71	109.02	80.49	56.89	45.42	59.18	-0.380591	0.470866	1.11258	0.20544	-0.241564	0.609893	1.25161	0.344467	0.52	0.457	0.0858	0.748	0.706	0.298	0.0391	0.56	0.729	0.68	0.262	0.876	0.851	0.537	0.165	0.758	orf19.1272	Protein of unknown function; may play a role in regulation of cell size; rat catheter biofilm repressed	Ca21chr4_C_albicans_SC5314	1293849	1295087	-	orf19.1272
orf19.1273	15.7	13.53	20.31	14.96	23.67	19.31	19.81	16.61	17.98	18.67	10	10.95	14.62	17.63	21.49	18.21	18.33	10.48	0.810963	-0.265984	-0.0275602	0.276856	0.749912	-0.327035	-0.0886113	0.215805	0.0559	0.521	0.944	0.485	0.105	0.374	0.793	0.531	0.203	0.73	0.975	0.703	0.295	0.61	0.901	0.737	orf19.1273	Ortholog(s) have tubulin binding activity, role in tubulin complex assembly and prefoldin complex localization	Ca21chr4_C_albicans_SC5314	1295913	1296305	+	orf19.1273
orf19.1274	0.48	0.37	2.07	0.11	0.02	0.05	0.05	0.06	1.74	0.1	0.66	1.04	0.43	1.09	0.04	0.05	0.92	0.85	-0.889908	2.94371	3.01008	-0.807789	-3.89397	-0.0603458	0.00601964	-3.81185	0.576	0.237	0.219	0.789	0.113	0.972	0.997	0.14	0.769	0.474	0.452	0.898	0.308	0.987	0.999	0.348	orf19.1274	Has domain(s) with predicted DNA binding, zinc ion binding activity, role in transcription, DNA-templated and nucleus localization	Ca21chr4_C_albicans_SC5314	1296853	1298544	-	orf19.1274
orf19.1275	26.09	22.21	22.15	24.32	29.48	16.36	28.89	29.57	13.62	12.92	6.58	8.11	24.15	23.23	22.92	29.23	13.27	7.35	0.871282	-0.283673	-0.333453	-0.439784	2.01572	0.860766	0.810986	0.704655	0.0896	0.453	0.369	0.262	0.000894	0.0377	0.0441	0.0871	0.268	0.677	0.605	0.501	0.0177	0.161	0.177	0.264	orf19.1275	GATA-type transcription factor; regulator of nitrogen utilization; required for nitrogen catabolite repression and utilization of isoleucine, tyrosine and tryptophan N sources; required for virulence in a mouse systemic infection model	Ca21chr4_C_albicans_SC5314	1302003	1304069	+	GAT1
orf19.1276	4.99	3.71	5.78	6.5	5.74	14.52	1.86	5.22	6.08	5.27	4.32	6.36	4.35	6.14	10.13	3.54	5.68	5.34	0.134097	0.243645	0.756528	1.36332	-0.504193	-0.394645	0.118238	0.725035	0.837	0.781	0.361	0.108	0.559	0.561	0.843	0.225	0.924	0.894	0.598	0.299	0.757	0.759	0.926	0.46	orf19.1276	Protein with a selenoprotein domain and a thioredoxin-like fold domain; similar to S. cerevisiae Vhs3p, which is a putative phosphopantothenoylcysteine decarboxylase	Ca21chr4_C_albicans_SC5314	1304540	1305046	+	orf19.1276
orf19.1277	48.52	41.85	39.78	37.89	34.89	23.59	133.24	168.45	15.04	29.7	75.3	132.34	45.19	38.84	29.24	150.84	22.37	103.82	-2.25021	-1.75611	-1.97497	-2.4234	0.617435	1.11154	0.892681	0.444253	5.95e-05	0.000252	8.1e-05	2.86e-05	0.0829	0.0172	0.0461	0.327	0.0039	0.00854	0.00465	0.00266	0.256	0.102	0.182	0.566	orf19.1277	Protein of unknown function; Rgt1, Hap43-repressed; flow model biofilm induced; Spider biofilm induced	Ca21chr4_C_albicans_SC5314	1305276	1306454	-	orf19.1277
orf19.1279	174.3	176.07	247.16	220.81	222.34	161.61	88.31	129.34	159.54	184.33	296.99	238.34	175.19	233.99	191.97	108.82	171.93	267.67	-0.630785	0.654741	1.0725	0.768619	-1.25524	0.0302896	0.448045	0.144168	0.0305	0.0336	0.00206	0.0154	0.000579	0.908	0.111	0.585	0.142	0.15	0.0286	0.0948	0.0137	0.958	0.304	0.776	orf19.1279	Protein similar to S. cerevisiae Cds1p; transposon mutation affects filamentous growth	Ca21chr5_C_albicans_SC5314	913853	915208	+	CDS1
orf19.1281	13.46	13.28	14.09	12.51	14.75	7.5	57.8	39.88	32.73	14.69	46.6	55.61	13.37	13.3	11.13	48.84	23.71	51.11	-1.18944	-1.7592	-1.77709	-2.13361	-0.164022	-0.733778	-0.751673	-1.10819	0.0078	0.00224	0.00154	0.000895	0.669	0.14	0.117	0.0455	0.0638	0.0301	0.0242	0.0177	0.829	0.348	0.314	0.18	orf19.1281	Putative splicing factor required for the first step of pre-mRNA splicing; Spider biofilm induced	Ca21chr5_C_albicans_SC5314	910882	911547	-	orf19.1281
orf19.1283	157.27	130.74	78.5	120.71	98.43	233.72	91.35	112.34	150.29	145.18	137.81	111.25	144	99.6	166.07	101.85	147.74	124.53	0.252765	0.468584	-0.0852292	0.5539	-0.25832	-0.0425005	-0.596314	0.0428148	0.492	0.242	0.828	0.172	0.514	0.907	0.119	0.906	0.708	0.48	0.919	0.391	0.724	0.958	0.317	0.957	orf19.1283	Cell cycle checkpoint protein with a role in genome integrity; RNA abundance regulated by tyrosol and cell density	Ca21chr5_C_albicans_SC5314	902168	909145	-	MEC1
orf19.1285	116.69	104.25	58.19	94.45	40.94	102.06	106.9	132.62	81.45	90.24	127.93	129.43	110.47	76.32	71.5	119.76	85.85	128.68	-0.586543	-0.139868	-0.703877	-0.891011	-0.0820723	0.364603	-0.199406	-0.386539	0.12	0.711	0.082	0.0374	0.827	0.322	0.587	0.315	0.319	0.854	0.254	0.16	0.918	0.561	0.778	0.554	orf19.1285	Plasma membrane-localized protein of unknown function; Hap43p-repressed gene	Ca21chr5_C_albicans_SC5314	899327	902122	+	orf19.1285
orf19.1287	50.67	68.39	60.54	61.49	59.76	33.65	30.08	31.76	21.72	20.81	9.78	18.92	59.53	61.01	46.71	30.92	21.26	14.35	0.672202	0.913567	0.968111	0.505887	1.22437	1.46574	1.52028	1.05806	0.159	0.0329	0.0237	0.222	0.0221	0.00121	0.000806	0.013	0.374	0.149	0.123	0.456	0.117	0.0212	0.0167	0.0862	orf19.1287	Protein of unknown function; flow model biofilm induced; Spider biofilm induced	Ca21chr5_C_albicans_SC5314	891567	892709	+	orf19.1287
orf19.1288	1995.83	1037.06	2198.64	2249.1	2765.3	1381.13	1511.74	990.06	457.12	758.46	522.93	792	1516.44	2223.87	2073.21	1250.9	607.79	657.47	-0.12976	0.166309	0.799321	0.629006	0.97922	1.27529	1.9083	1.73799	0.751	0.709	0.114	0.184	0.0281	0.0124	0.00145	0.00203	0.878	0.853	0.308	0.408	0.135	0.0834	0.0233	0.0284	orf19.1288	3-hydroxyacyl-CoA epimerase; fatty acid beta-oxidation; induced by phagocytosis; regulated by Mig1, by white-opaque switch, by DNA methylation; transcriptional activation by oleate requires Ctf1; rat catheter and Spider biofilm induced	Ca21chr3_C_albicans_SC5314	157976	160696	-	FOX2
orf19.1289	107.07	110.42	77.01	95.63	82.06	69.72	53.79	44.9	72.74	99.43	54.32	71.64	108.74	86.32	75.89	49.35	86.09	62.98	0.451285	1.18654	0.848682	0.660247	-0.378401	0.356852	0.0189949	-0.16944	0.115	0.0017	0.0147	0.051	0.245	0.186	0.942	0.53	0.311	0.0256	0.0924	0.192	0.482	0.411	0.974	0.737	orf19.1289	Putative glycerol-3-phosphate O-acyltransferase; fungal-specific (no human or murine homolog)	Ca21chr3_C_albicans_SC5314	162857	165169	+	SCT1
orf19.1290	138.07	122.2	179.46	120.76	132.45	177.29	124.75	104.24	43.74	82.52	69	83.29	130.14	150.11	154.87	114.49	63.13	76.15	-0.339913	0.214122	0.394795	0.453735	0.566357	1.12039	1.30106	1.36	0.326	0.529	0.253	0.193	0.12	0.00415	0.00139	0.001	0.565	0.736	0.49	0.419	0.319	0.0436	0.0228	0.0189	orf19.1290	Putative xylulokinase; Hap43-repressed; induced by prostaglandins; rat catheter biofilm repressed	Ca21chr4_C_albicans_SC5314	1154756	1156606	+	XKS1
orf19.1291	123.11	105.54	83.48	92.42	93.97	130.23	74.19	110.61	181.32	130.41	89.3	100.45	114.33	87.95	112.1	92.4	155.87	94.87	0.700435	0.262543	-0.112324	0.222256	0.0068955	-0.430997	-0.805864	-0.471284	0.0241	0.39	0.711	0.467	0.982	0.136	0.011	0.107	0.124	0.624	0.854	0.688	0.992	0.342	0.0777	0.298	orf19.1291	Ortholog(s) have 4-amino-4-deoxychorismate synthase activity, role in para-aminobenzoic acid biosynthetic process and cytosol, nucleus localization	Ca21chr4_C_albicans_SC5314	1151753	1154221	+	ABZ1
orf19.1295	753.69	686.53	465.6	646.01	589.12	663.86	498.95	496.93	885.84	727.55	489.91	525.61	720.11	555.81	626.49	497.94	806.69	507.76	0.657116	0.529562	0.127709	0.325798	-0.028507	-0.15606	-0.557914	-0.359825	0.0345	0.0636	0.63	0.224	0.911	0.598	0.0734	0.226	0.153	0.22	0.806	0.458	0.959	0.785	0.239	0.461	orf19.1295	Putative tRNA-Val synthetase; genes encoding ribosomal subunits, translation factors, and tRNA synthetases are downregulated upon phagocytosis by murine macrophage	Ca21chr2_C_albicans_SC5314	1350991	1354350	-	VAS1
orf19.1296	32.33	31.58	42.2	31.05	51.08	51.22	16.26	24.66	32.84	25.7	14.27	16.66	31.95	36.62	51.15	20.46	29.27	15.47	0.925634	0.564573	0.729992	1.24314	0.493056	0.131995	0.297414	0.810565	0.0218	0.159	0.0682	0.00468	0.261	0.673	0.327	0.015	0.117	0.374	0.229	0.0469	0.499	0.832	0.566	0.0934	orf19.1296	Ortholog(s) have role in spliceosomal snRNP assembly and U4/U6 x U5 tri-snRNP complex, mitochondrion localization	Ca21chr2_C_albicans_SC5314	1354671	1356380	-	orf19.1296
orf19.1297	23.05	31.06	17.36	21.22	27.16	27.14	30.83	40.07	22.07	22.86	53.89	43.01	27.06	19.29	27.15	35.45	22.46	48.45	-1.10786	-0.460809	-0.925147	-0.435801	-0.397636	0.249416	-0.214922	0.274424	0.00262	0.194	0.0184	0.221	0.229	0.451	0.524	0.412	0.033	0.421	0.106	0.455	0.464	0.675	0.732	0.643	orf19.1297	Ortholog(s) have phosphatidylinositol-3-phosphate binding activity and role in CVT pathway, early endosome to Golgi transport, macroautophagy, mitochondrion degradation	Ca21chr4_C_albicans_SC5314	807452	809647	+	orf19.1297
orf19.1298	81.84	89.11	74.38	64.99	72.05	40.03	87.01	65.7	109.27	77.76	94.81	65.8	85.48	69.68	56.04	76.35	93.51	80.31	0.218951	0.230424	-0.0687142	-0.454605	-0.124273	-0.1128	-0.411939	-0.797829	0.492	0.507	0.842	0.219	0.721	0.719	0.203	0.0282	0.708	0.719	0.926	0.453	0.86	0.859	0.432	0.136	orf19.1298	Ortholog(s) have structural constituent of nuclear pore activity	Ca21chr4_C_albicans_SC5314	803782	806316	-	NUP84
orf19.1299	21.42	35.88	24.33	18.34	14.16	4.07	1.11	12.15	27.58	22.57	16.15	22.94	28.65	21.34	9.12	6.63	25.07	19.55	0.392516	2.35205	1.95115	0.434167	-1.81924	0.140298	-0.260608	-1.77759	0.455	0.0256	0.0575	0.68	0.0786	0.771	0.595	0.0159	0.678	0.129	0.207	0.836	0.248	0.888	0.783	0.0968	orf19.1299	Putative 26S proteasome subunit; Hap43p-induced gene; regulated by Gcn2p and Gcn4p	Ca21chr4_C_albicans_SC5314	802437	803744	+	RPN6
orf19.130	88.46	69.65	60.51	66.9	30.41	91.31	37.22	56.45	62.67	76.36	111.32	55.68	79.06	63.7	60.86	46.83	69.51	83.5	-0.200221	0.681483	0.379373	0.136017	-0.696058	0.185647	-0.116463	-0.359819	0.648	0.196	0.462	0.797	0.189	0.67	0.789	0.435	0.817	0.424	0.684	0.903	0.414	0.83	0.898	0.663	orf19.130	Protein involved in retrograde endosome-to-Golgi protein transport; required for normal virulence	Ca21chr6_C_albicans_SC5314	232296	236909	-	VPS15
orf19.1300	77.46	90.4	108.78	78.73	120.52	117.06	59.54	42.22	127.79	99.79	67.75	74.2	83.93	93.76	118.79	50.88	113.79	70.98	0.674304	0.815925	0.95749	1.32175	-0.575886	-0.434265	-0.292699	0.0715597	0.0235	0.0191	0.00734	0.000746	0.0851	0.116	0.27	0.783	0.122	0.108	0.0616	0.016	0.26	0.313	0.509	0.895	orf19.1300	Putative mitochondrial membrane protein; homozygous transposon insertion causes decreased colony wrinkling under filamentous growth-inducing conditions, but does not block true hyphal formation in liquid media	Ca21chr4_C_albicans_SC5314	800828	802162	-	orf19.1300
orf19.1302	0.02	0.02	1.25	0.26	0.02	0.02	0.05	0.06	0.45	0.01	0.02	0.18	0.02	0.76	0.02	0.05	0.23	0.1	0.619407	-1.6925	3.3131	-1.61756	0.0052629	-2.30665	2.69895	-2.23171	0.787	0.533	0.128	0.551	0.998	0.362	0.15	0.377	0.897	0.739	0.33	0.752	0.999	0.599	0.361	0.612	orf19.1302	Ortholog of C. dubliniensis CD36 : Cd36_43500, Spathaspora passalidarum NRRL Y-27907 : SPAPADRAFT_64619, Candida tropicalis MYA-3404 : CTRG_00335 and Candida albicans WO-1 : CAWG_03437	Ca21chr4_C_albicans_SC5314	798828	799478	+	orf19.1302
orf19.1303	58.1	54.71	58.92	72.8	73.93	81.32	51.3	46.56	95.88	72.19	38.09	50.88	56.4	65.86	77.62	48.93	84.03	44.49	0.929762	0.228667	0.449115	0.689415	0.13802	-0.563074	-0.342626	-0.102326	0.00454	0.463	0.152	0.0371	0.666	0.0496	0.197	0.693	0.046	0.685	0.365	0.16	0.828	0.189	0.424	0.844	orf19.1303	Ortholog(s) have translation release factor activity, role in mitochondrial translational termination and mitochondrion localization	Ca21chr4_C_albicans_SC5314	796688	797872	-	orf19.1303
orf19.1304	43.05	55.48	64.89	61.59	80.6	77.55	60.19	61.51	79.55	45.16	60.65	54.9	49.26	63.24	79.08	60.85	62.35	57.77	0.058972	-0.323638	0.0492397	0.372533	0.0785676	-0.304042	0.0688354	0.392129	0.843	0.337	0.877	0.256	0.81	0.324	0.812	0.19	0.927	0.576	0.944	0.493	0.91	0.563	0.911	0.416	orf19.1304	Ortholog(s) have role in U4 snRNA 3'-end processing, exonucleolytic trimming to generate mature 3'-end of 5.8S rRNA from tricistronic rRNA transcript (SSU-rRNA, 5.8S rRNA and LSU-rRNA), more	Ca21chr4_C_albicans_SC5314	795663	796577	+	orf19.1304
orf19.1305	23.91	42.27	34.3	34.96	49.81	11.33	13.13	32.14	43.38	31.37	26.95	28.16	33.09	34.63	30.57	22.64	37.38	27.55	0.430017	0.387548	0.518975	-0.07942	-0.186402	-0.228871	-0.0974441	-0.695839	0.426	0.556	0.42	0.907	0.78	0.658	0.843	0.22	0.655	0.755	0.65	0.958	0.893	0.823	0.927	0.453	orf19.1305	Ortholog(s) have tRNA (guanine) methyltransferase activity, role in tRNA methylation and mitochondrial matrix, nucleus localization	Ca21chr4_C_albicans_SC5314	794101	795450	-	orf19.1305
orf19.1306	25.78	27	31.63	45.9	51.68	50.48	63.12	52.83	53.43	35	128.3	65.69	26.39	38.76	51.08	57.97	44.22	96.99	-1.08726	-1.09183	-0.544195	-0.138847	-0.716932	-0.721504	-0.173868	0.231481	0.0071	0.0218	0.182	0.724	0.0727	0.0918	0.638	0.531	0.0605	0.117	0.405	0.862	0.237	0.272	0.811	0.738	orf19.1306	Ortholog(s) have cytosol, nucleus localization	Ca21chr4_C_albicans_SC5314	792534	793544	-	orf19.1306
orf19.1307	7.39	8.03	6.45	4.22	1.13	0.6	26.51	25.72	1.57	1.86	9.53	11.26	7.71	5.33	0.86	26.11	1.72	10.39	-2.59502	-1.75494	-2.34636	-5.00337	1.33374	2.17381	1.58239	-1.07462	0.00144	0.00118	0.000157	2.73e-05	0.00549	0.0058	0.0354	0.274	0.0233	0.0209	0.0066	0.00259	0.0517	0.0534	0.155	0.513	orf19.1307	Predicted membrane protein; rat catheter biofilm induced	Ca21chr4_C_albicans_SC5314	790523	792025	-	orf19.1307
orf19.1308	187.94	171.29	203.85	209.1	197.3	173.8	115.39	153.11	136.34	167.16	58.26	82.55	179.62	206.47	185.55	134.25	151.75	70.41	1.12943	0.398036	0.600138	0.443596	0.980373	0.248975	0.451077	0.294535	0.000796	0.151	0.04	0.113	0.0032	0.334	0.0951	0.257	0.0166	0.363	0.167	0.307	0.0373	0.573	0.278	0.495	orf19.1308	Predicted membrane transporter, member of the drug:proton antiporter (14 spanner) (DHA2) family, major facilitator superfamily (MFS)	Ca21chr4_C_albicans_SC5314	788714	790459	+	orf19.1308
orf19.1309	1.89	9.26	13.52	5.97	5.25	3.33	4.53	1.96	7.12	4.83	3	4.23	5.57	9.74	4.29	3.25	5.97	3.61	0.746486	0.644988	1.72579	0.652219	-0.426302	-0.527801	0.553	-0.520569	0.378	0.537	0.0816	0.536	0.691	0.508	0.399	0.52	0.613	0.742	0.254	0.741	0.843	0.72	0.631	0.729	orf19.1309	Ortholog of C. dubliniensis CD36 : Cd36_43290, C. parapsilosis CDC317 : CPAR2_403630, Candida tenuis NRRL Y-1498 : CANTEDRAFT_114295 and Debaryomyces hansenii CBS767 : DEHA2G17336g	Ca21chr4_C_albicans_SC5314	787555	787968	-	orf19.1309
orf19.131	3.37	4.2	2.55	7.2	0.13	10.79	9.36	5.86	6.79	4.73	3.93	5.49	3.79	4.87	5.46	7.61	5.76	4.71	0.314909	-0.848991	-0.584077	-2.35637	0.557374	-0.606526	-0.341612	-2.11391	0.747	0.44	0.566	0.11	0.597	0.552	0.715	0.132	0.875	0.667	0.762	0.302	0.785	0.752	0.856	0.337	orf19.131	Ortholog of C. dubliniensis CD36 : Cd36_61330, C. parapsilosis CDC317 : CPAR2_602800, Candida tenuis NRRL Y-1498 : CANTEDRAFT_94450 and Debaryomyces hansenii CBS767 : DEHA2F15554g	Ca21chr6_C_albicans_SC5314	237112	237786	+	orf19.131
orf19.131.2	48.49	60.12	74.57	29.68	43.82	27.94	22.08	21.03	41.23	46.77	25.46	21.02	54.3	52.12	35.88	21.56	44	23.24	0.914973	1.33549	1.10475	0.696999	-0.122289	0.298227	0.0674889	-0.340264	0.0595	0.02	0.0465	0.208	0.828	0.448	0.861	0.422	0.211	0.111	0.183	0.438	0.919	0.673	0.936	0.651	orf19.131.2	Ortholog(s) have endoplasmic reticulum localization	Ca21chr6_C_albicans_SC5314	237906	238318	+	orf19.131.2
orf19.1310	17.81	22.1	11.39	19.71	4.26	6.36	15.5	14.64	14.49	19.47	23.94	18.8	19.96	15.55	5.31	15.07	16.98	21.37	-0.353768	0.410135	0.0398136	-1.49841	-0.51894	0.244963	-0.125359	-1.66358	0.367	0.378	0.931	0.0234	0.268	0.53	0.75	0.008	0.603	0.613	0.969	0.122	0.507	0.737	0.877	0.0646	orf19.1310	Ortholog(s) have role in nucleotide-excision repair and nucleus localization	Ca21chr4_C_albicans_SC5314	785501	787132	-	orf19.1310
orf19.1311	1.12	0.05	0.21	0.16	7.06	0.02	0.05	0.7	0.81	0.01	0.02	0.02	0.58	0.18	3.54	0.38	0.41	0.02	2.56805	-0.0209502	-0.474187	0.308126	3.72181	1.13282	0.679579	1.46189	0.502	0.994	0.876	0.916	0.34	0.702	0.82	0.612	0.716	0.998	0.943	0.961	0.579	0.849	0.915	0.795	orf19.1311	Ortholog(s) have role in ascospore wall assembly	Ca21chr4_C_albicans_SC5314	782925	785510	+	SPO75
orf19.1313	48.49	30.15	61.2	41.79	59.04	19.54	22.84	29.42	28.75	33.13	34.89	31.72	39.32	51.5	39.29	26.13	30.94	33.3	-0.114546	0.502737	0.887956	0.288952	-0.299534	0.317748	0.702967	0.103963	0.805	0.353	0.1	0.597	0.584	0.484	0.116	0.822	0.907	0.591	0.287	0.784	0.775	0.702	0.312	0.916	orf19.1313	Transporter of the Pdr/Cdr family of the ATP-binding cassette superfamily; transports phospholipids out-to-in; expressed in opaque-phase cells; induced by macrophage interaction; fluconazole-repressed; Spider biofilm induced	Ca21chr4_C_albicans_SC5314	773035	774255	-	CDR3
orf19.1314	21.93	21.54	27.92	24.35	19.35	14.28	41.76	53.7	19.29	20.84	68.42	72.08	21.74	26.13	16.81	47.73	20.07	70.25	-1.80926	-1.18076	-0.925784	-1.5796	-0.509907	0.118598	0.37357	-0.280249	2.48e-05	0.0027	0.00872	0.000467	0.0884	0.722	0.245	0.433	0.00246	0.0337	0.0681	0.0121	0.266	0.861	0.482	0.662	orf19.1314	Protein of unknown function; planktonic growth-induced gene	Ca21chr4_C_albicans_SC5314	770678	772087	-	orf19.1314
orf19.1317	188.94	187.52	96.21	122.81	111.74	153.93	164.5	125.98	197.56	172.91	315.82	262.4	188.23	109.51	132.84	145.24	185.23	289.11	-0.637405	0.416443	-0.373364	-0.102388	-1.02689	0.026953	-0.762855	-0.491878	0.0281	0.14	0.184	0.707	0.00208	0.917	0.0106	0.0773	0.135	0.348	0.407	0.852	0.0288	0.962	0.0763	0.246	orf19.1317	Protein required for wild-type filamentation; has oxysterol binding protein domain and pleckstrin homology motif; overproducton suppresses cph1 homozygous null filamnetation defect; similar to S. cerevisiae Osh3p	Ca21chr4_C_albicans_SC5314	766952	769486	-	OSH3
orf19.1318	32.46	31.41	31.73	21.34	28.81	25.03	14.75	21.22	18.85	16	17.71	25.83	31.93	26.53	26.92	17.98	17.43	21.77	-0.282069	0.753993	0.437697	0.49854	-0.161335	0.874727	0.558431	0.619274	0.46	0.0845	0.298	0.25	0.71	0.0251	0.131	0.107	0.683	0.259	0.537	0.487	0.854	0.127	0.334	0.298	orf19.1318	Ortholog of C. dubliniensis CD36 : Cd36_43350, C. parapsilosis CDC317 : CPAR2_403560, Debaryomyces hansenii CBS767 : DEHA2A08250g and Pichia stipitis Pignal : PICST_29838	Ca21chr4_C_albicans_SC5314	765747	766820	+	orf19.1318
orf19.132	80.68	74.29	67.9	77.28	58.53	88.38	35.16	46.72	161.82	105.51	84.62	93.71	77.48	72.59	73.45	40.94	133.67	89.17	0.555653	0.867264	0.773519	0.768256	-1.06728	-0.755669	-0.849414	-0.854677	0.0687	0.0268	0.0433	0.047	0.00872	0.0188	0.00945	0.0102	0.23	0.132	0.175	0.184	0.0681	0.107	0.0712	0.0746	orf19.132	Ortholog(s) have role in histone deacetylation, negative regulation of chromatin silencing at telomere, negative regulation of meiosis, positive regulation of stress-activated MAPK cascade	Ca21chr6_C_albicans_SC5314	238421	240202	-	orf19.132
orf19.1321	13792.6	6836.69	2069.18	2802.65	3804.86	4342.3	8645.98	7699.21	12136.3	17488	8742.3	15848.8	10314.6	2435.91	4073.58	8172.6	14812.1	12295.5	0.307617	0.234775	-1.78695	-1.02447	-0.512373	-0.585215	-2.60694	-1.84446	0.556	0.634	0.00126	0.0392	0.306	0.271	8.94e-05	0.00195	0.756	0.808	0.0217	0.165	0.546	0.51	0.00491	0.0277	orf19.1321	Hyphal cell wall protein; host transglutaminase substrate; opaque-, a-specific, alpha-factor induced; at MTLa side of conjugation tube; virulence complicated by URA3 effects; Bcr1-repressed in RPMI a/a biofilms; Spider biofilm induced	Ca21chr4_C_albicans_SC5314	762939	764843	+	HWP1
orf19.1323	75.4	78.68	71.87	71.48	81.5	129.77	86.68	89.57	77.97	67.01	119.77	86.85	77.04	71.67	105.63	88.13	72.49	103.31	-0.499318	-0.200133	-0.303902	0.222717	-0.209143	0.0900409	-0.0137277	0.512891	0.0907	0.509	0.318	0.458	0.486	0.75	0.961	0.0832	0.27	0.721	0.558	0.682	0.703	0.877	0.983	0.257	orf19.1323	Phosphorylated protein of unknown function; Hap43p-repressed gene	Ca21chr4_C_albicans_SC5314	758543	760858	+	orf19.1323
orf19.1324	50.06	52.75	46.35	46.12	30.2	56.95	70.93	68.26	54.82	38.63	99.62	70.26	51.41	46.24	43.58	69.6	46.72	84.94	-0.861438	-0.430003	-0.582045	-0.718668	-0.27901	0.152425	0.000383518	-0.136239	0.016	0.228	0.108	0.0625	0.411	0.646	0.999	0.693	0.0973	0.464	0.299	0.218	0.642	0.816	0.999	0.844	orf19.1324	Ortholog of S. cerevisiae Rad2, a nucleotide excision repair nuclease; null mutant is extremely sensitive to UV irradiation; transcript induced by interaction with macrophages	Ca21chr4_C_albicans_SC5314	755390	758362	+	RAD2
orf19.1325	50.23	37.8	60.25	74.03	52.65	38.6	89.72	76.07	12.96	22.44	161.41	119.6	44.02	67.14	45.63	82.9	17.7	140.51	-3.0423	-0.888982	-0.271701	-0.85282	-0.782583	1.37074	1.98802	1.4069	9.98e-07	0.0178	0.395	0.0224	0.0226	0.00292	9.5e-05	0.00249	0.000418	0.104	0.628	0.119	0.119	0.0352	0.00505	0.0321	orf19.1325	Putative gamma-glutamyltransferase; alkaline upregulated; Spider biofilm induced; possibly an essential gene, disruptants not obtained by UAU1 method	Ca21chr4_C_albicans_SC5314	752971	754731	-	ECM38
orf19.1326	4.79	6.59	8.51	6.97	8.67	13.98	21.22	11.09	2.67	3.23	8.71	8.11	5.69	7.74	11.33	16.15	2.95	8.41	-1.5264	-1.27512	-0.826645	-0.278743	0.684992	0.93627	1.38475	1.93265	0.0299	0.0355	0.112	0.569	0.195	0.18	0.0418	0.00719	0.14	0.156	0.306	0.764	0.422	0.403	0.171	0.0609	orf19.1326	Ortholog of Candida albicans WO-1 : CAWG_03455	Ca21chr4_C_albicans_SC5314	750848	752818	+	orf19.1326
orf19.1327	38.03	15.74	40.58	58.21	68.59	61.82	50.43	53.32	12.28	23.91	29.11	45.29	26.88	49.39	65.21	51.87	18.1	37.2	-1.0856	-1.08428	-0.0932652	0.313794	0.541573	0.542902	1.53391	1.94097	0.0352	0.0334	0.822	0.452	0.232	0.283	0.00386	0.000657	0.155	0.15	0.916	0.676	0.468	0.522	0.0417	0.0148	orf19.1327	Cell wall protein with similarity to Hwp1; required for virulence; predicted glycosylation; fluconazole, Tup1 repressed; farnesol, alpha factor, serum, hyphal and alkaline induced; Rfg1, Rim101-regulated	Ca21chr4_C_albicans_SC5314	745268	747433	-	RBT1
orf19.1330	4.04	1.71	4.89	4.64	0.02	0.02	2.71	7.49	8.87	7.63	24.93	14.62	2.88	4.77	0.02	5.1	8.25	19.78	-1.23109	-1.01661	-0.174771	-8.22531	-1.85113	-1.63666	-0.794816	-8.84536	0.018	0.25	0.816	0.000915	0.0145	0.0361	0.182	0.00039	0.104	0.488	0.913	0.0179	0.0916	0.157	0.405	0.011	orf19.1330	Ortholog of Candida albicans WO-1 : CAWG_05678	Ca21chr7_C_albicans_SC5314	762348	764168	+	orf19.1330
orf19.1331	35.95	46.68	45.75	23.64	28.98	7.91	10.12	19.75	16.7	26.85	56.25	41.7	41.31	34.7	18.44	14.93	21.78	48.97	-1.21487	1.34447	0.999169	-0.139126	-1.59852	0.960815	0.615513	-0.522782	0.0255	0.0544	0.141	0.848	0.025	0.0708	0.231	0.386	0.128	0.2	0.349	0.929	0.126	0.234	0.466	0.62	orf19.1331	Ortholog(s) have role in mismatch repair, proteasome regulatory particle assembly and cytosol, nucleus, proteasome regulatory particle, base subcomplex localization	Ca21chr7_C_albicans_SC5314	758557	759975	-	HSM3
orf19.1332	62.48	64.17	54.73	46.32	66.71	66.96	19.92	23.15	87.63	103.43	59.97	55.2	63.32	50.53	66.83	21.54	95.53	57.59	0.723227	1.52069	1.1847	1.59891	-1.38495	-0.587479	-0.923475	-0.509258	0.00905	0.000459	0.00316	0.000301	0.00105	0.025	0.00162	0.0472	0.0695	0.0119	0.037	0.00948	0.0195	0.126	0.0249	0.184	orf19.1332	Putative membrane transporter; Hap43-induced; inducd by Mnl1p under weak acid stress; shows Mob2-dependent hyphal regulation	Ca21chr7_C_albicans_SC5314	756801	758462	+	SNG4
orf19.1333	79.55	87.02	70.66	63.79	64.24	111.44	57.69	70.71	90.71	104.96	157.99	131.27	83.28	67.23	87.84	64.2	97.83	144.63	-0.563701	0.337849	0.0266353	0.370634	-1.13098	-0.229434	-0.540648	-0.196649	0.0587	0.301	0.934	0.26	0.00285	0.424	0.0744	0.494	0.209	0.54	0.97	0.498	0.0347	0.654	0.24	0.709	orf19.1333	Putative membrane transporter; Hap43p-induced gene; mutation confers hypersensitivity to toxic ergosterol analog; shows colony morphology-related gene regulation by Ssn6p	Ca21chr7_C_albicans_SC5314	753848	755677	-	SNG3
orf19.1334	51.19	51.98	27.7	26.15	23.63	57.72	15.5	25	58.36	39.78	66.96	43.27	51.59	26.92	40.68	20.25	49.07	55.11	-0.165659	1.26298	0.321451	0.810182	-1.33693	0.0917056	-0.84982	-0.361089	0.664	0.0272	0.553	0.146	0.0207	0.809	0.0525	0.377	0.826	0.133	0.752	0.357	0.113	0.909	0.196	0.612	orf19.1334	Protein of unknown function; repressed by alpha pheromone in SpiderM medium	Ca21chr7_C_albicans_SC5314	749305	751269	-	orf19.1334
orf19.1335	259.52	245.35	241.64	271.49	330.98	271	407.5	329.26	378.1	297.64	370.85	327.47	252.43	256.56	300.99	368.38	337.87	349.16	-0.0560224	-0.543648	-0.52489	-0.293478	0.0799534	-0.407673	-0.388914	-0.157502	0.828	0.0427	0.0519	0.249	0.751	0.125	0.147	0.54	0.919	0.173	0.195	0.486	0.878	0.326	0.357	0.743	orf19.1335	Ortholog of S. cerevisiae Mtr4, an ATP-dependent 3'-5' RNA helicase of the DEAD-box family; Hap43-induced gene; Spider biofilm induced	Ca21chr7_C_albicans_SC5314	745845	749033	-	orf19.1335
orf19.1336	100.96	106.34	165.17	114.72	174.34	154.13	39.49	41.28	108.04	112.66	63.21	47.41	103.65	139.95	164.24	40.38	110.35	55.31	1.00279	1.34905	1.75848	2.01065	-0.436871	-0.0906099	0.318825	0.570996	0.00229	0.000775	6.95e-05	1.86e-05	0.198	0.723	0.219	0.0378	0.0306	0.0163	0.0043	0.00203	0.426	0.861	0.452	0.161	orf19.1336	Putative beta 3 subunit of the 20S proteasome; macrophage/pseudohyphal-repressed	Ca21chr7_C_albicans_SC5314	744935	745555	-	PUP3
orf19.1338	49.38	60.78	50.38	41.24	46.41	8.71	28.35	18.27	55.59	52.7	41.17	33.74	55.08	45.81	27.56	23.31	54.14	37.45	0.532362	1.37834	1.10755	-0.127743	-0.831339	0.0146395	-0.256155	-1.49144	0.263	0.0305	0.0729	0.844	0.182	0.973	0.557	0.0127	0.501	0.142	0.238	0.927	0.405	0.988	0.756	0.0846	orf19.1338	Protein of unknown function; possible COPI-coated vesicle, Golgi apparatus, ribosome localization; rat catheter biofilm repressed	Ca21chr7_C_albicans_SC5314	742574	743668	-	orf19.1338
orf19.1339	648.79	561	905.87	1119.45	1477.27	788.79	1278.87	1174.17	180.26	292.37	457.37	521.5	604.89	1012.66	1133.03	1226.52	236.32	489.43	-1.08768	-1.03605	-0.303012	-0.181179	1.33685	1.38848	2.12152	2.24335	0.00392	0.00995	0.429	0.626	0.00154	0.000804	3.98e-05	1.77e-05	0.0421	0.0732	0.658	0.804	0.0242	0.0167	0.00319	0.00196	orf19.1339	Carboxypeptidase Y; transcript regulated at yeast-hypha transition or macrophage response; induced human neutrophils; regulated by Gcn2 and Gcn4; putative N-glycosylation	Ca21chr7_C_albicans_SC5314	740688	742316	+	CPY1
orf19.1340	20.98	21.4	31.38	30.45	26.57	15.35	10.01	7.87	18.53	26.5	11.26	6.25	21.19	30.91	20.96	8.94	22.51	8.75	1.36531	1.32433	1.86792	1.23517	-0.0147244	-0.0557104	0.487887	-0.144866	0.0109	0.0264	0.00277	0.0379	0.981	0.883	0.172	0.707	0.0774	0.131	0.0342	0.161	0.992	0.946	0.392	0.852	orf19.1340	Putative aldose reductase; protein level decreases in stationary phase cultures; Spider biofilm repressed	Ca21chr7_C_albicans_SC5314	738942	739871	-	orf19.1340
orf19.1341	10.95	8.87	2.77	7.52	4.02	10.42	7.11	4.61	5.54	5.83	10.35	9.67	9.91	5.15	7.22	5.86	5.68	10.01	-0.819988	0.901824	-0.139519	0.336211	-0.922701	0.799111	-0.242231	0.233498	0.176	0.205	0.852	0.65	0.198	0.184	0.709	0.715	0.397	0.435	0.931	0.818	0.425	0.407	0.853	0.856	orf19.1341	Putative serine/threonine protein kinase; mutation confers resistance to 5-fluorocytosine (5-FC)	Ca21chr7_C_albicans_SC5314	737848	738804	-	PRR2
orf19.1342	1275.45	1124.49	1494.19	1435.81	2310.59	1302.7	1454.58	1361.35	712.67	839.7	778.73	855.38	1199.97	1465	1806.65	1407.96	776.18	817.06	-0.0768856	-0.243587	0.0493212	0.304917	0.793512	0.62681	0.919719	1.17532	0.805	0.45	0.883	0.364	0.0195	0.0718	0.0165	0.00353	0.908	0.674	0.946	0.6	0.11	0.236	0.0989	0.0396	orf19.1342	Mitochondrial serine hydroxymethyltransferase; complements the glycine auxotrophy of an S. cerevisiae shm1 null shm2 null gly1-1 triple mutant; protein present in exponential and stationary growth phase yeast cultures	Ca21chr7_C_albicans_SC5314	736088	737569	-	SHM1
orf19.1343	149.66	121.85	114.28	119.95	101.86	142.07	60.84	73.77	92.77	119.95	85.5	108.03	135.76	117.12	121.96	67.3	106.36	96.77	0.136184	0.971756	0.765747	0.807485	-0.477585	0.357987	0.151978	0.193716	0.614	0.00554	0.0213	0.0167	0.132	0.191	0.568	0.471	0.796	0.052	0.115	0.0999	0.336	0.417	0.763	0.691	orf19.1343	Putative RNA polymerase II mediator complex subunit; induced by nitric oxide	Ca21chr7_C_albicans_SC5314	732660	735818	-	MED16
orf19.1344	1.65	2.03	1.19	1.87	2.18	0.02	0.16	2.64	0.45	0.29	2.87	1.81	1.84	1.53	1.1	1.4	0.37	2.34	-2.67407	1.01093	0.73885	-2.34447	-1.3484	2.3366	2.06452	-1.0188	0.102	0.533	0.648	0.273	0.401	0.154	0.204	0.623	0.29	0.739	0.817	0.512	0.634	0.368	0.434	0.802	orf19.1344	Protein of unknown function; fluconazole-induced; Spider biofilm induced	Ca21chr7_C_albicans_SC5314	731818	732486	+	orf19.1344
orf19.1345	0.98	1.57	1.79	1.19	7.56	0.02	0.69	3.17	0.7	1.36	1.35	0.92	1.28	1.49	3.79	1.93	1.03	1.13	-0.217717	-0.545757	-0.329145	-2.48315	0.68455	0.35651	0.573122	-1.58088	0.896	0.749	0.84	0.236	0.694	0.827	0.713	0.43	0.953	0.877	0.925	0.472	0.845	0.918	0.855	0.659	orf19.1345	Secreted lipase, member of a differentially expressed lipase gene family with possible roles in nutrition and/or in creating an acidic microenvironment; LIP5 and LIP8 are expressed at all stages of both mucosal and systemic infection	Ca21chr7_C_albicans_SC5314	727502	728884	-	LIP8
orf19.1349	0.15	0.65	0.14	1.29	0.02	0.02	1.97	2.34	0.34	1.05	4.41	4.11	0.4	0.72	0.02	2.15	0.7	4.26	-2.85166	-2.83254	-2.26416	-6.93555	-0.95983	-0.940703	-0.372322	-5.04372	0.0162	0.0544	0.0895	0.00419	0.317	0.519	0.782	0.029	0.0979	0.2	0.268	0.0438	0.556	0.728	0.894	0.138	orf19.1349	Ortholog of C. dubliniensis CD36 : Cd36_22470, Candida tropicalis MYA-3404 : CTRG_01829 and Candida albicans WO-1 : CAWG_05920	Ca21chr2_C_albicans_SC5314	1683047	1683487	-	orf19.1349
orf19.135	78.38	56.17	54.89	49	44.5	50.35	39.71	53.06	70.64	69.5	84.5	73.64	67.28	51.94	47.42	46.38	70.07	79.07	-0.17313	0.467323	0.105821	-0.0186018	-0.716874	-0.0764205	-0.437922	-0.562345	0.505	0.141	0.73	0.953	0.031	0.769	0.111	0.0561	0.718	0.35	0.865	0.979	0.143	0.887	0.305	0.204	orf19.135	Predicted subunit of the exocyst complex, involved in exocytosis; localizes to a crescent on the surface of the hyphal tip	Ca21chr6_C_albicans_SC5314	245503	247878	+	EXO84
orf19.1350	11.09	12.86	8.48	8.95	11.5	3.06	34.4	22.01	12.94	14.6	53.04	60.45	11.97	8.71	7.28	28.21	13.77	56.74	-2.04251	-1.09547	-1.545	-2.16439	-1.14867	-0.201631	-0.651163	-1.27055	0.000131	0.037	0.00695	0.00222	0.0103	0.675	0.199	0.0436	0.00599	0.159	0.0598	0.0299	0.0748	0.833	0.427	0.176	orf19.1350	Protein with a thioredoxin domain; predicted role in cell redox homeostasis; rat catheter and Spider biofilm induced	Ca21chr2_C_albicans_SC5314	1681722	1682720	+	orf19.1350
orf19.1351	2.76	2.94	3.75	3.77	6.36	13.85	0.16	0.82	7.94	4.86	0.99	1.15	2.85	3.76	10.1	0.49	6.4	1.07	2.56112	2.71803	3.11925	4.47137	-1.29715	-1.14024	-0.739018	0.613101	0.013	0.0599	0.0296	0.00318	0.381	0.127	0.254	0.273	0.0862	0.212	0.14	0.0372	0.616	0.33	0.491	0.513	orf19.1351	Ortholog of C. parapsilosis CDC317 : CPAR2_407000, C. dubliniensis CD36 : Cd36_22440, Candida tenuis NRRL Y-1498 : cten_CGOB_00049 and Lodderomyces elongisporus NRLL YB-4239 : LELG_02401	Ca21chr2_C_albicans_SC5314	1679200	1679940	-	orf19.1351
orf19.1352	59.3	43.64	47.43	71.55	75.6	126.38	24.46	37.43	74.56	57.15	19.9	37.33	51.47	59.49	100.99	30.94	65.86	28.61	1.2866	0.647985	0.85142	1.59357	0.278953	-0.359662	-0.156227	0.585919	0.00736	0.177	0.0774	0.00307	0.579	0.337	0.661	0.111	0.0617	0.398	0.246	0.0364	0.772	0.575	0.825	0.304	orf19.1352	Mitochondrial inner membrane protein; predicted role in protein import; Hap43-repressed gene; flow model biofilm induced; Spider biofilm repressed	Ca21chr2_C_albicans_SC5314	1678514	1679068	+	TIM22
orf19.1354	88.98	277.05	261.74	43.47	27.71	5.12	23.16	53.66	2.53	78.5	73.66	105.37	183.01	152.6	16.41	38.41	40.52	89.51	-2.72916	1.95145	1.3766	-1.83621	-1.11363	3.56698	2.99213	-0.220678	0.0502	0.124	0.269	0.265	0.373	0.0133	0.0324	0.894	0.191	0.325	0.507	0.504	0.608	0.0875	0.147	0.951	orf19.1354	Upregulated by cAMP in filamentous growth; induced in high iron, decreased upon yeast-hypha switch; downregulation correlates with clinical fluconazole resistance; Ras1-regulated; Hap43-repressed; flow model biofilm induced	Ca21chr2_C_albicans_SC5314	1676005	1676610	-	UCF1
orf19.1355	68.31	96.23	96.37	75.66	115.23	71.95	51.62	51.92	84.39	113.74	102.53	114.98	82.27	86.01	93.59	51.77	99.06	108.75	-0.148788	0.643835	0.716595	0.806803	-1.06585	-0.273224	-0.200464	-0.110256	0.615	0.0828	0.0545	0.0346	0.00779	0.368	0.5	0.712	0.797	0.256	0.2	0.153	0.0638	0.604	0.714	0.855	orf19.1355	Putative protein of unknown function; stationary phase enriched protein	Ca21chr2_C_albicans_SC5314	2038261	2039304	-	orf19.1355
orf19.1356	8.54	8.8	5.47	4.37	4.67	2.25	2.5	3.7	3.46	4.92	4.29	4.04	8.67	4.92	3.46	3.1	4.19	4.16	-0.0255204	1.42425	0.581418	-0.0238101	-0.367855	1.08192	0.239083	-0.366145	0.968	0.0572	0.428	0.976	0.633	0.0616	0.679	0.585	0.986	0.206	0.657	0.99	0.808	0.216	0.835	0.776	orf19.1356	Ortholog(s) have thiosulfate sulfurtransferase activity, role in tRNA wobble position uridine thiolation and mitochondrion localization	Ca21chr2_C_albicans_SC5314	2036830	2037837	+	orf19.1356
orf19.1357	202.24	191.28	286.13	223.86	320.8	213.68	268.29	380.57	309.66	220.88	194.41	362.71	196.76	255	267.24	324.43	265.27	278.56	-0.0326522	-0.69899	-0.32899	-0.282296	0.259139	-0.407198	-0.0371988	0.0094955	0.925	0.0566	0.352	0.416	0.455	0.248	0.915	0.978	0.966	0.205	0.59	0.647	0.679	0.485	0.961	0.99	orf19.1357	High affinity, high capacity, hypoxanthine-adenine-guanine-cytosine/H+ symporter; similar to S. cerevisiae Fcy2; mutation confers resistance to 5-fluorocytosine (5-FC); flow model biofilm induced	Ca21chr2_C_albicans_SC5314	2034842	2036386	+	FCY21
orf19.1358	145.09	216.28	249.83	127.96	127.11	83.38	398.31	261.6	126.38	238.53	206.6	282.67	180.68	188.9	105.24	329.95	182.45	244.63	-0.477152	-0.86772	-0.847789	-1.65595	0.417382	0.0268138	0.0467451	-0.761417	0.254	0.0506	0.0562	0.00141	0.321	0.947	0.909	0.0825	0.491	0.192	0.204	0.023	0.561	0.976	0.958	0.256	orf19.1358	bZIP transcription factor; amino acid control response; required for Efg1-dependent pseudohyphal induction by amino acid starvation, not by serum; human whole blood and PMN induced; required for biofilm formation; Spider biofilm induced	Ca21chr2_C_albicans_SC5314	2031301	2032272	+	GCN4
orf19.1359	55.29	47.72	25.13	35.23	26.87	38.16	28.56	42.41	62.39	47.03	60.71	53.23	51.51	30.18	32.52	35.49	54.71	56.97	-0.069073	0.46762	-0.304915	-0.203547	-0.615728	-0.0790347	-0.85157	-0.750202	0.814	0.203	0.415	0.593	0.1	0.789	0.0154	0.0338	0.912	0.433	0.645	0.782	0.286	0.898	0.095	0.151	orf19.1359	Ortholog(s) have protein complex binding activity, role in ER-associated ubiquitin-dependent protein catabolic process, sporulation resulting in formation of a cellular spore and cytoplasm, extrinsic to membrane, nucleus localization	Ca21chr2_C_albicans_SC5314	2028114	2029865	+	orf19.1359
orf19.136	19.17	19.13	33.03	23.72	28.26	2.49	29.75	20.31	18.17	21.93	28.43	29.02	19.15	28.37	15.37	25.03	20.05	28.73	-0.529035	-0.26335	0.26734	-1.56346	-0.320688	-0.0550029	0.475687	-1.35512	0.36	0.69	0.663	0.0624	0.611	0.927	0.394	0.083	0.597	0.842	0.826	0.217	0.794	0.967	0.627	0.257	orf19.136	Predicted membrane transporter, member of the drug:proton antiporter (12 spanner) (DHA1) family, major facilitator superfamily (MFS); Hap43p-repressed gene	Ca21chr6_C_albicans_SC5314	248010	250103	-	QDR3
orf19.1360	7.39	5.54	9.3	5.67	7.76	0.12	7.86	9.04	4.61	4.2	2.81	5.68	6.46	7.49	3.94	8.45	4.4	4.24	0.17527	-0.432961	-0.287701	-3.28971	1.15064	0.54241	0.68767	-2.31434	0.856	0.618	0.725	0.0243	0.246	0.531	0.404	0.0959	0.933	0.799	0.863	0.125	0.483	0.738	0.636	0.279	orf19.1360	Ortholog(s) have role in mitochondrial genome maintenance and mitochondrion localization	Ca21chr2_C_albicans_SC5314	2027376	2027864	+	orf19.1360
orf19.1361	97.9	93.75	137.77	112.45	152.6	191.97	57.26	48.49	179.09	140.39	68.03	63.02	95.83	125.11	172.28	52.87	159.74	65.52	1.27405	0.899905	1.27611	1.73748	-0.352195	-0.726342	-0.350138	0.111228	0.000214	0.00774	0.000584	3.5e-05	0.251	0.0104	0.167	0.649	0.00784	0.0635	0.0138	0.00295	0.488	0.0754	0.384	0.818	orf19.1361	Protein involved in mitochondrial matrix protein import	Ca21chr2_C_albicans_SC5314	2025656	2026312	-	TIM23
orf19.1362	20.64	23.05	25.95	32.03	42.63	44.88	36.24	42.83	65.85	43.29	33.07	41.55	21.84	28.99	43.75	39.53	54.57	37.31	0.540234	-0.894217	-0.479479	0.112935	0.13512	-1.29933	-0.884593	-0.292179	0.0892	0.0292	0.181	0.74	0.697	0.00145	0.0101	0.327	0.268	0.138	0.404	0.871	0.847	0.0233	0.0737	0.566	orf19.1362	Putative dihydrouridine synthase; Hap43-induced gene; rat catheter biofilm induced; Spider biofilm induced	Ca21chr2_C_albicans_SC5314	2024187	2025488	+	SMM1
orf19.1363	13.29	25.15	38.52	32.61	34.46	22.65	96.35	215.22	79.63	44.38	177.09	205.07	19.22	35.56	28.56	155.79	62.01	191.08	-1.67352	-3.0758	-2.11981	-2.47001	-0.315088	-1.71737	-0.761378	-1.11157	0.000702	3.1e-05	0.000214	0.00012	0.422	0.00405	0.0907	0.0299	0.0154	0.00276	0.00783	0.00576	0.652	0.0429	0.27	0.14	orf19.1363	Putative protein of unknown function; Plc1-regulated; transcript induced by Mnl1 under weak acid stress; flow model, rat catheter, Spider biofilm induced	Ca21chr2_C_albicans_SC5314	2020423	2021601	-	orf19.1363
orf19.1364	53.75	64.2	50.13	54.91	47.72	38.53	56.39	49.4	39.05	40.11	32.45	48.16	58.98	52.52	43.13	52.89	39.58	40.3	0.0140096	0.182663	0.0238961	-0.276665	0.400264	0.568918	0.41015	0.109589	0.962	0.545	0.936	0.383	0.218	0.0574	0.154	0.708	0.983	0.747	0.971	0.618	0.451	0.207	0.368	0.852	orf19.1364	Ortholog of S. pombe Stm1 G-protein coupled receptor; PQ-loop domains; constitutive expression independent of MTL or white-opaque status; Hap43-repressed	Ca21chr2_C_albicans_SC5314	2018811	2019848	+	orf19.1364
orf19.1365	12.04	10.27	10.89	10.78	5.7	6.12	7.32	8.89	2.12	5.36	10.25	7.16	11.15	10.83	5.91	8.11	3.74	8.71	-1.3908	0.40973	0.369085	-0.501342	-0.0477922	1.75274	1.7121	0.841668	0.0343	0.456	0.493	0.417	0.933	0.00848	0.00875	0.202	0.152	0.68	0.709	0.647	0.97	0.0671	0.0682	0.431	orf19.1365	Putative monooxygenase; mutation confers hypersensitivity to toxic ergosterol analog; constitutive expression independent of MTL or white-opaque status	Ca21chr2_C_albicans_SC5314	2015997	2017517	-	orf19.1365
orf19.1366	0.61	0.62	0.02	0.54	3.81	5.65	0.05	0.06	0.01	0.01	0.02	0.02	0.62	0.28	4.73	0.05	0.01	0.02	-0.4361	3.48538	0.870859	6.4163	1.52375	5.44523	2.83071	8.37615	0.866	0.0904	0.692	0.00282	0.546	0.0178	0.228	0.000589	0.938	0.27	0.844	0.0345	0.748	0.103	0.464	0.0139	orf19.1366	Has domain(s) with predicted oxidoreductase activity, acting on paired donors, with incorporation or reduction of molecular oxygen, 2-oxoglutarate as one donor, and incorporation of one atom each of oxygen into both donors activity	Ca21chr2_C_albicans_SC5314	2014327	2015586	-	orf19.1366
orf19.1367	1.35	1.89	1.03	1.99	0.65	3.74	0.05	1.88	3.54	3.2	2.19	2.12	1.62	1.51	2.19	0.97	3.37	2.16	0.644641	1.7655	1.6464	1.78915	-2.20462	-1.08376	-1.20286	-1.06011	0.504	0.29	0.319	0.287	0.184	0.292	0.236	0.31	0.717	0.529	0.559	0.527	0.408	0.531	0.472	0.549	orf19.1367	Kinetochore component; amount of Nuf2p and Mtw1p protein detected at each centromere is consistent with a single kinetochore microtubule attachment site	Ca21chr2_C_albicans_SC5314	2013271	2014215	+	MTW1
orf19.1368	17.64	12.76	19.26	25.97	8.59	5.45	27.37	52.6	0.21	4.42	66.81	83.48	15.2	22.62	7.02	39.99	2.31	75.14	-6.35163	-1.48968	-0.902	-2.64782	-0.817031	4.04492	4.6326	2.88678	4.19e-05	0.0142	0.0797	0.00129	0.0794	0.0027	0.000825	0.027	0.00326	0.0906	0.25	0.0219	0.25	0.0337	0.0169	0.132	orf19.1368	Protein of unknown function; flow model biofilm induced; Spider biofilm induced	Ca21chr2_C_albicans_SC5314	2009389	2011215	+	orf19.1368
orf19.1369	9.59	9.85	8.1	6.47	11.33	10.69	3.03	9.08	26.54	29.35	32.94	27.37	9.72	7.28	11.01	6.06	27.95	30.16	-0.114542	0.60398	0.16429	0.781254	-2.23828	-1.51976	-1.95945	-1.34248	0.719	0.339	0.794	0.219	0.00154	0.00189	0.000302	0.00405	0.859	0.578	0.901	0.453	0.0242	0.0272	0.00948	0.043	orf19.1369	Protein with predicted peptidase domains; Hap43-repressed gene	Ca21chr2_C_albicans_SC5314	2003171	2004475	-	orf19.1369
orf19.137	18.25	25.88	23.95	24.27	16.25	29.91	12.05	29.38	15.96	18.87	20.58	22.68	22.07	24.11	23.08	20.72	17.41	21.63	-0.316676	-0.0350809	0.120077	0.0126444	0.042706	0.324301	0.479459	0.372027	0.465	0.942	0.797	0.979	0.93	0.451	0.25	0.392	0.687	0.974	0.903	0.991	0.968	0.675	0.487	0.626	orf19.137	Putative transferase involved in phospholipid biosynthesis; induced by alpha pheromone in SpiderM medium	Ca21chr6_C_albicans_SC5314	251684	252925	+	orf19.137
orf19.1370	0.02	0.55	0.02	0.19	2.83	0.02	0.05	0.02	0.43	0.01	0.02	0.61	0.28	0.1	1.42	0.04	0.22	0.31	-0.277223	1.56427	0.883561	2.69292	-1.66051	0.18098	-0.499725	1.30964	0.928	0.657	0.807	0.422	0.636	0.953	0.875	0.645	0.967	0.822	0.908	0.651	0.81	0.979	0.943	0.816	orf19.1370	Protein of unknown function; expression regulated by white-opaque switch; repressed by alpha pheromone in SpiderM medium	Ca21chr2_C_albicans_SC5314	2001301	2002164	-	orf19.1370
orf19.1371	33.15	38.78	34.8	31.33	42.46	51.88	13.56	25.72	28.21	25.03	22.11	22.6	35.96	33.07	47.17	19.64	26.62	22.35	0.252992	0.767783	0.645896	1.16444	-0.0872118	0.427578	0.305692	0.824236	0.461	0.0652	0.111	0.00833	0.832	0.185	0.327	0.0158	0.684	0.223	0.304	0.0663	0.921	0.409	0.566	0.0964	orf19.1371	Ortholog of C. dubliniensis CD36 : Cd36_23880, C. parapsilosis CDC317 : CPAR2_806590, Candida tenuis NRRL Y-1498 : CANTEDRAFT_92769 and Debaryomyces hansenii CBS767 : DEHA2B13376g	Ca21chr2_C_albicans_SC5314	1999481	2000998	+	orf19.1371
orf19.1372	116.79	126.35	170.19	101.16	174.69	68.46	36.89	29.84	96.64	206.72	38.43	27.03	121.57	135.67	121.57	33.36	151.68	32.73	2.11935	1.92386	2.03325	1.76225	-0.0224344	-0.21792	-0.108534	-0.379531	0.00107	0.00461	0.0031	0.00822	0.972	0.623	0.805	0.4	0.0197	0.0465	0.0366	0.0659	0.987	0.802	0.907	0.633	orf19.1372	Protein of unknown function; transcript regulated by Mig1 and Tup1	Ca21chr2_C_albicans_SC5314	1998239	1998958	-	orf19.1372
orf19.1373	44.86	40	23.83	38.99	50.44	53.95	38.19	35.35	34.04	38.85	79.71	44.73	42.43	31.41	52.2	36.77	36.44	62.22	-0.732815	0.225218	-0.226923	0.526112	-0.733575	0.224458	-0.227684	0.525352	0.0429	0.566	0.569	0.186	0.07	0.519	0.521	0.138	0.174	0.762	0.764	0.41	0.232	0.728	0.729	0.345	orf19.1373	Putative phosphatidylinositol-4,5-bisphosphate phosphatase; involved in maintenance of phosphoinositide levels; affects hyphal growth, virulence, cell integrity; interacts with Irs4p	Ca21chr2_C_albicans_SC5314	1995004	1997964	-	INP51
orf19.1374	16.18	11.67	7.46	8.17	9.79	15.89	17.33	10.1	25.43	26.69	13.33	12.09	13.93	7.82	12.84	13.72	26.06	12.71	1.03182	0.212067	-0.602191	0.0867141	-0.096915	-0.916671	-1.73093	-1.04202	0.0172	0.656	0.243	0.858	0.841	0.0267	0.000833	0.017	0.102	0.822	0.48	0.934	0.926	0.131	0.017	0.101	orf19.1374	Ortholog of C. dubliniensis CD36 : Cd36_23840, Candida tenuis NRRL Y-1498 : CANTEDRAFT_104074, Debaryomyces hansenii CBS767 : DEHA2B13310g and Pichia stipitis Pignal : PICST_58235	Ca21chr2_C_albicans_SC5314	1994421	1994993	+	orf19.1374
orf19.1375	381.95	353.5	370.18	498.38	448.04	449.76	508.59	402.61	121.67	179.65	226.82	264.27	367.72	434.28	448.9	455.6	150.66	245.55	-0.728889	-0.315561	-0.0997106	-0.0262126	0.899497	1.31282	1.52868	1.60217	0.0149	0.27	0.731	0.926	0.00489	0.000292	0.000103	5.26e-05	0.0931	0.509	0.866	0.966	0.0481	0.00935	0.0053	0.00366	orf19.1375	Putative alpha-isopropylmalate synthase; fungal-specific; induced by human blood or polymorphonuclear cells; regulated by Gcn2 and Gcn4; stationary phase enriched protein; Spider biofilm induced	Ca21chr2_C_albicans_SC5314	1992242	1993957	+	LEU42
orf19.1376	224.89	190.45	125.86	154.64	161.84	177.45	111.25	143.02	304.57	247.52	214.39	186.69	207.67	140.25	169.65	127.13	276.05	200.54	0.454561	0.681211	0.112879	0.393558	-0.632292	-0.405642	-0.973975	-0.693295	0.0888	0.0189	0.664	0.145	0.0271	0.125	0.00169	0.0149	0.267	0.107	0.827	0.356	0.133	0.326	0.0256	0.0932	orf19.1376	Ortholog(s) have SNAP receptor activity, phosphatidic acid binding activity	Ca21chr2_C_albicans_SC5314	1989931	1990818	+	orf19.1376
orf19.1377	28.81	27.25	19.48	14.58	16.59	11.56	12.59	12.75	32.05	37.44	42	36.62	28.03	17.03	14.08	12.67	34.74	39.31	-0.187017	1.14202	0.391719	0.110594	-1.63085	-0.301804	-1.05211	-1.33323	0.518	0.0168	0.378	0.812	0.00149	0.324	0.00508	0.00202	0.727	0.1	0.613	0.911	0.0238	0.563	0.0492	0.0283	orf19.1377	Putative inositol polyphosphate multikinase; moderately induced at 42 deg	Ca21chr2_C_albicans_SC5314	1987955	1989007	-	IPK2
orf19.1378	576.37	487.93	546.59	513.02	731.8	449.33	635.44	433.23	525.37	621.27	353.24	381.89	532.15	529.8	590.57	534.33	573.32	367.56	0.638512	-0.018579	-0.0171334	0.106182	0.545632	-0.111459	-0.110014	0.0133015	0.0562	0.951	0.956	0.725	0.0766	0.73	0.738	0.967	0.204	0.978	0.98	0.863	0.245	0.865	0.87	0.985	orf19.1378	Translation factor eRF3; shows prion-like aggregation in some, not all, studies; partially complements S. cerevisiae sup35 mutant translation defect; species barrier with S. cerevisiae Sup35p prion; gene not regulated by yeast-hyphal switch	Ca21chr2_C_albicans_SC5314	1985719	1987884	+	SUP35
orf19.1381	107.14	123.49	116.34	127.46	94.61	114.77	326.43	193.75	27.8	58.99	75	110.25	115.31	121.9	104.69	260.09	43.39	92.62	-1.17685	-1.11174	-1.02838	-1.25151	1.45573	1.52084	1.6042	1.38108	0.00754	0.0065	0.00998	0.00315	0.00109	0.00117	0.000733	0.00252	0.0625	0.0573	0.0733	0.0369	0.0199	0.0208	0.0158	0.0323	orf19.1381	Ortholog of S. cerevisiae/S. pombe Lsb5; predicted role in actin cortical patch localization, actin filament organization, endocytosis; flow model biofilm induced; Spider biofilm repressed	Ca21chr2_C_albicans_SC5314	1983729	1985123	-	orf19.1381
orf19.1382	27.28	17.1	29.16	17.61	41.28	19.04	14.85	12.37	28.83	39.98	15.59	17.45	22.19	23.38	30.16	13.61	34.4	16.52	1.03889	0.7299	0.765121	1.07174	-0.329879	-0.638869	-0.603649	-0.297032	0.0363	0.217	0.186	0.0737	0.582	0.148	0.152	0.471	0.157	0.45	0.411	0.239	0.774	0.36	0.365	0.692	orf19.1382	Putative uridine diphosphate-N-acetylglucosamine (UDP-GlcNAc) transporter; required for cell wall chitin synthesis; induced by alpha pheromone in SpiderM medium	Ca21chr2_C_albicans_SC5314	1982716	1983696	+	YEA4
orf19.1383	47.8	51.32	42.29	60.51	40.6	49.68	52.06	63.02	50.79	47.83	64.67	55.05	49.56	51.4	45.14	57.54	49.31	59.86	-0.278801	-0.252225	-0.209082	-0.38646	-0.0212876	0.0052887	0.0484313	-0.128946	0.318	0.41	0.484	0.224	0.943	0.985	0.858	0.652	0.557	0.641	0.702	0.458	0.975	0.994	0.934	0.82	orf19.1383	Protein of unknown function; induced by alpha pheromone in SpiderM medium	Ca21chr2_C_albicans_SC5314	1980394	1982337	-	orf19.1383
orf19.1386	17.78	16.26	14.79	15.91	7.1	8.04	31.81	27.83	21.5	12.44	26.61	35.76	17.02	15.35	7.57	29.82	16.97	31.18	-0.890609	-0.773188	-0.918886	-1.93867	-0.0741731	0.0432479	-0.102449	-1.12224	0.0244	0.0682	0.0319	0.0012	0.839	0.911	0.789	0.031	0.125	0.229	0.146	0.0211	0.925	0.96	0.898	0.143	orf19.1386	Ortholog(s) have SNAP receptor activity and role in ER to Golgi vesicle-mediated transport, retrograde vesicle-mediated transport, Golgi to ER, vesicle fusion	Ca21chr2_C_albicans_SC5314	1979774	1980226	+	orf19.1386
orf19.1387	42.71	37.24	45.21	50.83	37.51	102.99	56.18	60.6	33.11	42.84	58.42	47.9	39.98	48.02	70.25	58.39	37.98	53.16	-0.501134	-0.563829	-0.295853	0.098676	0.152342	0.0896474	0.357624	0.752153	0.234	0.216	0.488	0.816	0.723	0.832	0.381	0.079	0.47	0.448	0.705	0.913	0.862	0.921	0.616	0.249	orf19.1387	Ortholog(s) have 4 iron, 4 sulfur cluster binding activity, role in iron-sulfur cluster assembly, tRNA wobble uridine modification and cytoplasm localization	Ca21chr2_C_albicans_SC5314	1978474	1979358	-	orf19.1387
orf19.1388	34.85	38.89	53.78	41.02	60.19	34.19	117.78	89.34	100.15	46.99	43.66	52.29	36.87	47.4	47.19	103.56	73.57	47.98	0.53504	-1.43613	-1.09351	-1.15095	1.06421	-0.906953	-0.564335	-0.621775	0.181	0.00361	0.0133	0.0124	0.0179	0.0373	0.148	0.128	0.403	0.0401	0.0873	0.0834	0.104	0.16	0.359	0.33	orf19.1388	Putative 66S pre-ribosomal particle component; Hap43-induced; F-12/CO2 early biofilm induced	Ca21chr2_C_albicans_SC5314	1977755	1978411	+	orf19.1388
orf19.1389	378.07	320.81	311.1	237.45	333.77	512.57	399.84	325.68	487.46	402.07	352.11	301.53	349.44	274.27	423.17	362.76	444.77	326.82	0.441975	-0.0573914	-0.406473	0.183361	0.154938	-0.344428	-0.693509	-0.103676	0.151	0.839	0.165	0.524	0.582	0.26	0.0334	0.731	0.364	0.925	0.382	0.732	0.774	0.498	0.15	0.866	orf19.1389	Ortholog(s) have poly(A) RNA binding activity, role in mRNA metabolic process and cytoplasm localization	Ca21chr2_C_albicans_SC5314	1974713	1975204	+	orf19.1389
orf19.139	282.64	256	278.7	230.22	285.55	211.65	194.6	218.98	270.19	345.28	314.61	345.72	269.32	254.46	248.6	206.79	307.74	330.16	-0.109055	0.374279	0.292867	0.247227	-0.670432	-0.187098	-0.26851	-0.31415	0.679	0.161	0.27	0.341	0.0205	0.477	0.316	0.237	0.836	0.377	0.508	0.579	0.112	0.696	0.556	0.474	orf19.139	Subunit of the NuA4 histone acetyltransferase complex	Ca21chr6_C_albicans_SC5314	254562	266027	+	TRA1
orf19.1390	351.8	277.71	359.12	326.41	520.16	283.17	94.61	119.43	169.87	223.14	112.19	103.33	314.75	342.77	401.67	107.02	196.51	107.76	0.855185	1.51885	1.65476	1.8282	0.0162542	0.679924	0.815829	0.989274	0.0122	0.000338	0.000195	6.9e-05	0.959	0.0391	0.0189	0.00577	0.0828	0.0101	0.00743	0.00429	0.982	0.165	0.107	0.0532	orf19.1390	Phosphomannose isomerase; cell wall biosynthesis enzyme; drug target; functional homolog of S. cerevisiae, E. coli phosphomannose isomerase; Gcn4-regulated; induced on adherence to polystyrene, phagocytosis; 3-AT, Spider biofilm repressed	Ca21chr2_C_albicans_SC5314	1972502	1973827	+	PMI1
orf19.1391	2.59	2.2	1.38	2.64	3.53	1.95	0.37	0.02	1.82	2.2	1.38	1.19	2.4	2.01	2.74	0.19	2.01	1.29	0.631638	5.24306	4.95275	5.35066	-4.34778	0.263636	-0.0266692	0.371234	0.509	0.00686	0.00972	0.006	0.023	0.756	0.975	0.66	0.721	0.0593	0.0724	0.0545	0.121	0.88	0.989	0.825	orf19.1391	Protein with similarity to trimeric LpxA-like enzymes; Hap43-repressed gene	Ca21chr2_C_albicans_SC5314	1971259	1971768	-	orf19.1391
orf19.1392	54.85	59.39	50.29	54.28	60.36	115.97	45.66	34.14	66.15	56.73	63.36	53.9	57.12	52.28	88.16	39.9	61.44	58.63	0.0656755	0.59962	0.475293	1.16183	-0.638634	-0.10469	-0.229017	0.457523	0.837	0.129	0.218	0.00692	0.109	0.742	0.47	0.154	0.923	0.332	0.451	0.0596	0.301	0.872	0.69	0.368	orf19.1392	Ortholog(s) have chaperone binding, protein disulfide isomerase activity, unfolded protein binding activity and role in ER-associated ubiquitin-dependent protein catabolic process, protein retention in ER lumen	Ca21chr2_C_albicans_SC5314	1969059	1971272	+	orf19.1392
orf19.1393	64.13	56.42	76.22	69.12	58.31	94.7	62.79	56.68	87.49	74.94	20.08	29.58	60.27	72.67	76.51	59.74	81.22	24.83	1.74798	0.0351294	0.303152	0.347627	1.28376	-0.429088	-0.161065	-0.11659	0.000153	0.913	0.344	0.287	0.00359	0.151	0.565	0.681	0.00654	0.96	0.583	0.526	0.04	0.364	0.762	0.837	orf19.1393	Ortholog(s) have NAD transporter activity, pyruvate secondary active transmembrane transporter activity, role in NAD transmembrane transport, mitochondrial pyruvate transport and endoplasmic reticulum, mitochondrion localization	Ca21chr2_C_albicans_SC5314	1967614	1968714	+	orf19.1393
orf19.1394	11.05	13.49	21.23	10.53	18.38	0.73	5.93	6.58	10.21	14.12	5.6	5.56	12.27	15.88	9.56	6.25	12.16	5.58	1.09644	0.935884	1.19036	-0.936487	0.190926	0.0303725	0.284847	-1.842	0.218	0.341	0.215	0.434	0.861	0.966	0.666	0.0785	0.452	0.579	0.447	0.662	0.935	0.985	0.828	0.248	orf19.1394	Putative protein of unknown function; mutant is viable; protein level decreases in stationary phase cultures; Spider biofilm induced	Ca21chr2_C_albicans_SC5314	1966035	1966535	-	orf19.1394
orf19.1395	14.92	24.48	29.35	20.34	22.66	10.89	1.43	8.51	3.82	8.58	6.46	5.45	19.7	24.84	16.78	4.97	6.2	5.95	-0.0861445	2.03781	2.37939	1.73364	-0.364557	1.75939	2.10097	1.45523	0.911	0.0372	0.0161	0.0738	0.715	0.0137	0.00357	0.0397	0.959	0.16	0.0974	0.24	0.856	0.0887	0.0399	0.166	orf19.1395	Ortholog(s) have inorganic phosphate transmembrane transporter activity, role in phosphate ion transport, transmembrane transport and mitochondrion localization	Ca21chr2_C_albicans_SC5314	1962161	1963177	-	orf19.1395
orf19.1396	80.27	89.43	54.63	89.02	52.87	64.76	113.97	94.96	104.83	75.78	70.98	85.37	84.85	71.83	58.81	104.47	90.31	78.17	0.200833	-0.268275	-0.538229	-0.796696	0.393088	-0.0760191	-0.345974	-0.604441	0.5	0.392	0.0991	0.0248	0.221	0.795	0.248	0.0635	0.714	0.626	0.285	0.126	0.454	0.901	0.485	0.22	orf19.1396	Ortholog(s) have ARF GTPase activator activity, role in ER to Golgi vesicle-mediated transport, intra-Golgi vesicle-mediated transport and Golgi apparatus, clathrin-coated vesicle localization	Ca21chr2_C_albicans_SC5314	1960784	1961947	+	orf19.1396
orf19.1397	26.84	21.33	17.45	28.95	39.92	41.74	13.02	12.56	24.47	25.28	8.07	10.42	24.09	23.2	40.83	12.79	24.88	9.25	1.44972	0.917046	0.851438	1.68586	0.480649	-0.0520284	-0.117637	0.716781	0.00408	0.0593	0.0739	0.00165	0.362	0.879	0.724	0.038	0.0432	0.211	0.24	0.0253	0.599	0.944	0.862	0.162	orf19.1397	Has domain(s) with predicted heme binding activity	Ca21chr2_C_albicans_SC5314	1957934	1958644	-	orf19.1397
orf19.1400	105.56	95.5	85.2	96.58	125.73	153.5	27.91	47.17	114.44	96.83	88.33	50.13	100.53	90.89	139.61	37.54	105.63	69.23	0.650272	1.34283	1.19778	1.81216	-0.761192	-0.068637	-0.21368	0.400696	0.0488	0.00281	0.00591	0.000248	0.0624	0.816	0.471	0.185	0.188	0.0344	0.0541	0.00851	0.217	0.913	0.692	0.409	orf19.1400	Ortholog of C. dubliniensis CD36 : Cd36_23640, C. parapsilosis CDC317 : CPAR2_406130, Candida tenuis NRRL Y-1498 : CANTEDRAFT_116273 and Debaryomyces hansenii CBS767 : DEHA2B11176g	Ca21chr2_C_albicans_SC5314	1954895	1957138	-	orf19.1400
orf19.1401	103.12	64.62	73.42	86.99	93.67	67.32	430.38	445.38	66.53	97.42	95.45	251.37	83.87	80.21	80.49	437.88	81.97	173.41	-0.942837	-2.41863	-2.44868	-2.46636	1.50154	0.025744	-0.00430851	-0.0219851	0.0349	5.51e-05	4.43e-05	4.87e-05	0.00249	0.951	0.992	0.958	0.154	0.00375	0.00339	0.00355	0.0321	0.978	0.997	0.981	orf19.1401	GPI-anchored cell wall adhesin; Efg1-regulated; mutant suppresses cell adhesion, filamentation, invasive growth defects of S. cerevisiae flo8 or flo11 mutant; biofilm induced; required for biofilm formation; Bcr1-repressed in a/a biofilms	Ca21chr2_C_albicans_SC5314	1951311	1953272	+	EAP1
orf19.1402	487.27	455.19	520.15	462.22	653.7	400.6	363.95	284.71	422.03	644.03	300.64	246.6	471.23	491.19	527.15	324.33	533.03	273.62	0.94599	0.547311	0.610037	0.677976	0.244904	-0.153775	-0.0910485	-0.0231098	0.00875	0.0902	0.0683	0.0414	0.405	0.639	0.786	0.944	0.0682	0.27	0.229	0.17	0.637	0.812	0.897	0.975	orf19.1402	Chaperonin of the cytosolic TCP1 ring complex; protein present in exponential and stationary-phase yeast cells, but higher amounts in stationary phase; GlcNAc-induced protein	Ca21chr2_C_albicans_SC5314	1946280	1947860	-	CCT2
orf19.1403	219.1	204.34	231.28	224.66	202.42	333.32	268.83	275.67	225.75	267.78	163.69	210.7	211.72	227.97	267.87	272.25	246.77	187.19	0.406585	-0.364256	-0.25606	-0.0730258	0.552266	-0.218575	-0.110379	0.0726551	0.155	0.199	0.365	0.792	0.0607	0.433	0.693	0.793	0.369	0.427	0.602	0.9	0.214	0.661	0.844	0.901	orf19.1403	Ortholog(s) have ATP:ADP antiporter activity, calcium ion binding activity, role in ADP transport, ATP transport, mitochondrial transport and mitochondrion localization	Ca21chr2_C_albicans_SC5314	1943675	1945393	-	orf19.1403
orf19.1404	69.02	63.05	63.36	97.93	83.94	104.19	150.12	122.89	123.77	82.13	186.57	127.29	66.04	80.65	94.06	136.51	102.95	156.93	-0.611593	-1.01734	-0.754113	-0.511727	-0.207847	-0.613594	-0.350367	-0.107981	0.0625	0.00793	0.0333	0.132	0.517	0.0719	0.271	0.73	0.218	0.0643	0.15	0.336	0.727	0.236	0.51	0.866	orf19.1404	Predicted tRNA dihydrouridine synthase; Spider biofilm induced	Ca21chr2_C_albicans_SC5314	1942108	1943511	+	orf19.1404
orf19.1405	38.88	32.18	14.44	14.43	12.58	15.19	19.81	10.67	70.37	80.32	33.62	37.48	35.53	14.44	13.88	15.24	75.34	35.55	1.08506	1.45755	0.162321	0.106979	-1.45682	-1.08433	-2.37956	-2.4349	0.00154	0.00299	0.712	0.815	0.00309	0.00145	3.81e-06	6.88e-06	0.0242	0.0358	0.855	0.913	0.0365	0.0234	0.000839	0.00113	orf19.1405	Putative 4-nitrophenylphosphatase; Hap43p-repressed gene; transcription is regulated upon yeast-hyphal switch	Ca21chr2_C_albicans_SC5314	1940951	1941916	+	PHO13
orf19.1406	9.32	12.72	16.31	8.95	12.25	10.56	11.08	5.71	13.73	12.19	7.06	8.91	11.02	12.63	11.4	8.4	12.96	7.98	0.719781	0.636532	0.755421	0.697563	-0.172694	-0.255944	-0.137055	-0.194913	0.159	0.283	0.192	0.242	0.778	0.573	0.748	0.668	0.375	0.522	0.418	0.479	0.892	0.768	0.876	0.829	orf19.1406	Ortholog(s) have DNA-directed DNA polymerase activity, role in error-free translesion synthesis, error-prone translesion synthesis and mitochondrion, nuclear chromatin, zeta DNA polymerase complex localization	Ca21chr2_C_albicans_SC5314	1939666	1940436	+	orf19.1406
orf19.1409	99.79	80.53	64.41	73.15	43.61	133.46	76.69	72.22	104.1	101.02	85.54	90.33	90.16	68.78	88.53	74.45	102.56	87.93	0.223275	0.281454	-0.102032	0.0666762	-0.251249	-0.193069	-0.576555	-0.407847	0.566	0.512	0.812	0.877	0.559	0.617	0.152	0.307	0.762	0.723	0.911	0.944	0.758	0.798	0.365	0.546	orf19.1409	Ortholog of S. cerevisiae Vac7; integral vacuolar membrane protein involved in vacuole inheritance and morphology; mutants are viable	Ca21chr4_C_albicans_SC5314	931099	933438	-	VAC7
orf19.1409.1	247.24	256.52	370.53	205.67	540.3	167.16	119.96	93.49	217.4	320.67	65.95	52.74	251.88	288.1	353.73	106.73	269.04	59.35	2.16133	1.28821	1.43698	1.55942	0.800404	-0.072711	0.0760602	0.1985	0.000532	0.017	0.0103	0.00582	0.129	0.874	0.871	0.668	0.0131	0.101	0.0747	0.0535	0.332	0.942	0.94	0.829	orf19.1409.1	Ribosomal 60S subunit protein L22B; Spider biofilm repressed	Ca21chr4_C_albicans_SC5314	936933	937879	+	orf19.1409.1
orf19.1411	8.81	5.36	3.79	4.19	5.78	7.23	4.64	2.64	5.35	6.68	4.99	2.46	7.09	3.99	6.51	3.64	6.01	3.73	0.730971	1.11159	0.323369	1.02544	-0.163067	0.217555	-0.570669	0.131398	0.265	0.138	0.668	0.175	0.838	0.686	0.335	0.812	0.504	0.345	0.829	0.395	0.924	0.84	0.573	0.911	orf19.1411	Putative cytochrome P450; Hap43-repressed gene	Ca21chr4_C_albicans_SC5314	929121	930923	+	orf19.1411
orf19.1412	38.81	49.85	39.66	35.53	26.66	38.83	34.29	26.55	51.64	36.79	32.02	34.86	44.33	37.6	32.75	30.42	44.22	33.44	0.393018	0.603946	0.373077	0.168583	-0.206961	0.00396758	-0.226902	-0.431396	0.226	0.112	0.309	0.656	0.583	0.989	0.451	0.19	0.461	0.306	0.549	0.822	0.774	0.996	0.675	0.416	orf19.1412	Ortholog of C. dubliniensis CD36 : Cd36_44020, C. parapsilosis CDC317 : CPAR2_302330, Candida tenuis NRRL Y-1498 : CANTEDRAFT_105448 and Debaryomyces hansenii CBS767 : DEHA2C10582g	Ca21chr4_C_albicans_SC5314	928190	928822	+	orf19.1412
orf19.1413	20.16	25.67	33.03	19.86	16.46	12.1	18.74	15.51	10.15	17.91	17.4	16.13	22.92	26.45	14.28	17.12	14.03	16.77	-0.331431	0.464273	0.612117	-0.233122	-0.0292534	0.76645	0.914295	0.0690554	0.461	0.329	0.19	0.645	0.952	0.0859	0.0377	0.881	0.684	0.568	0.415	0.815	0.979	0.262	0.161	0.945	orf19.1413	Frataxin; may be required for iron storage or delivery; role in oxidative stress resistance; transcript regulated by Nrg1, repressed if iron absent induced by macrophage interaction; Hap43-repressed gene	Ca21chr4_C_albicans_SC5314	927425	927958	-	YFH1
orf19.1414	360.2	285.5	212.13	272.44	299.77	349.52	367.01	222.79	274.84	309.94	210	249.97	322.85	242.29	324.65	294.9	292.39	229.99	0.349624	0.171041	-0.248909	0.183564	0.311348	0.132765	-0.287185	0.145288	0.241	0.56	0.397	0.53	0.286	0.655	0.338	0.624	0.478	0.758	0.63	0.737	0.526	0.821	0.576	0.802	orf19.1414	Protein of unknown function; transcript is upregulated in an RHE model of oral candidiasis; Hap43-repressed	Ca21chr4_C_albicans_SC5314	925797	926702	-	orf19.1414
orf19.1415	66.25	60.29	71.87	110.62	110.45	63.86	8.07	7.79	52.43	97.35	9.21	11.56	63.27	91.24	87.15	7.93	74.89	10.39	2.79535	3.00491	3.50719	3.40619	-0.379747	-0.170191	0.332091	0.23109	0.000126	0.000574	0.000137	0.000186	0.628	0.638	0.348	0.517	0.00588	0.0137	0.00614	0.00723	0.805	0.811	0.586	0.727	orf19.1415	Major cell-surface ferric reductase under low-iron conditions; 7 transmembrane regions and a secretion signal predicted; Tup1, Rim101, Ssn6, Hog1, caspofungin repressed; ciclopirox olamine induced; rat catheter biofilm induced	Ca21chr4_C_albicans_SC5314	923142	925262	+	FRE10
orf19.1416	91.18	93.65	169.01	116.9	175.82	93.14	58.13	47.28	75.65	86.06	71.68	76.87	92.41	142.96	134.48	52.7	80.85	74.28	0.120495	0.863846	1.46889	1.32864	-0.546793	0.196558	0.801599	0.661353	0.708	0.0313	0.00112	0.00245	0.156	0.536	0.0202	0.0495	0.852	0.144	0.0202	0.0318	0.37	0.741	0.112	0.189	orf19.1416	Cytochrome oxidase assembly protein; transcript regulated by Nrg1; protein repressed during the mating process; Hap43-repressed gene; rat catheter biofilm induced	Ca21chr4_C_albicans_SC5314	918818	919639	+	COX11
orf19.1418	115.97	123.88	85.48	86.37	99.07	54.05	74.95	53.66	110	135.43	124.02	94.19	119.92	85.93	76.56	64.3	122.72	109.1	0.171631	0.989072	0.509287	0.26659	-0.843133	-0.025692	-0.505477	-0.748174	0.567	0.0105	0.15	0.447	0.0251	0.931	0.107	0.027	0.763	0.0759	0.362	0.672	0.127	0.969	0.298	0.132	orf19.1418	Predicted exocyst subunit; cellular bud tip-associated protein; ortholog of S. cerevisiae SEC15	Ca21chr4_C_albicans_SC5314	915503	918181	+	SEC15
orf19.1420	8.51	10.76	9.3	9.65	16	5.62	28.35	19.78	10.15	14.95	12.05	16.02	9.64	9.48	10.81	24.07	12.55	14.03	-0.17215	-1.21916	-1.22747	-1.27323	0.68934	-0.357672	-0.365983	-0.411736	0.722	0.0326	0.0264	0.0288	0.173	0.491	0.464	0.437	0.861	0.148	0.131	0.137	0.394	0.708	0.686	0.665	orf19.1420	Ortholog(s) have cytosol, nucleus localization	Ca21chr4_C_albicans_SC5314	914503	915330	-	orf19.1420
orf19.1421	9.59	9.68	12.22	10.3	5.33	5.59	10.44	10.44	5.67	7.12	11.17	7.96	9.63	11.26	5.46	10.44	6.4	9.56	-0.590431	-0.116275	0.0934186	-0.934062	0.132537	0.606693	0.816387	-0.211094	0.22	0.81	0.839	0.105	0.786	0.202	0.0789	0.69	0.453	0.909	0.925	0.295	0.897	0.431	0.249	0.842	orf19.1421	Ortholog(s) have ureidoglycolate hydrolase activity and cytosol, nucleus localization	Ca21chr4_C_albicans_SC5314	913834	914475	+	orf19.1421
orf19.1422	230.37	192.64	179.2	199.91	195.44	184.33	149.25	149.31	215.42	208.07	298.8	289.88	211.51	189.56	189.88	149.28	211.74	294.34	-0.475064	0.496513	0.341113	0.346459	-0.978854	-0.00727733	-0.162677	-0.157331	0.0516	0.0465	0.156	0.148	0.000886	0.974	0.472	0.484	0.194	0.183	0.37	0.36	0.0176	0.989	0.692	0.702	orf19.1422	Mitochondrial biogenesis protein; rat catheter and Spider biofilm induced	Ca21chr4_C_albicans_SC5314	910798	913422	-	FZO1
orf19.1424	73.48	62.14	38.61	42.19	47.6	62.49	68.65	50.04	43.06	76.23	56.52	53.45	67.81	40.4	55.04	59.34	59.65	54.99	0.0508984	0.275331	-0.465494	-0.0276012	0.0222448	0.246677	-0.494148	-0.0562548	0.872	0.422	0.196	0.937	0.949	0.426	0.136	0.859	0.941	0.651	0.424	0.971	0.977	0.655	0.343	0.934	orf19.1424	Predicted membrane transporter, member of the oxalate:formate antiporter (OFA) family, major facilitator superfamily (MFS)	Ca21chr4_C_albicans_SC5314	908945	910660	+	orf19.1424
orf19.1426	226.99	184.21	88.5	186.07	58.27	176.72	160.91	191.38	192.55	170.4	121.64	171.42	205.6	137.29	117.5	176.14	181.47	146.53	0.328584	0.205886	-0.462222	-0.791026	0.297705	0.175008	-0.4931	-0.821904	0.473	0.658	0.328	0.111	0.525	0.699	0.286	0.0914	0.693	0.823	0.567	0.304	0.733	0.848	0.525	0.271	orf19.1426	Ortholog of S. cerevisiae Skg6; localizes to the cell cortex, cell bud neck, cell bud tip, incipient cellular bud site, and is membrane-bound; Spider biofilm induced	Ca21chr4_C_albicans_SC5314	904994	907123	-	orf19.1426
orf19.1427	72.69	70.66	61.52	50.58	71.37	41.7	10.55	22.81	26.84	38.76	6.17	6.06	71.68	56.05	56.53	16.68	32.8	6.11	2.3904	1.99506	1.62773	1.58652	1.55555	1.16022	0.792885	0.751675	0.000766	0.000815	0.00372	0.00483	0.0293	0.00371	0.032	0.045	0.0162	0.0168	0.0407	0.0479	0.139	0.0406	0.146	0.179	orf19.1427	Putative transporter; fungal-specific; Spider biofilm induced	Ca21chr4_C_albicans_SC5314	903172	904668	+	orf19.1427
orf19.1428	12.88	8.52	6.1	13.28	9.59	18.77	6.68	17.52	17.85	9.21	7.47	4.07	10.7	9.69	14.18	12.1	13.53	5.77	1.20489	-0.317119	-0.494645	0.0593918	1.21944	-0.302571	-0.480097	0.0739396	0.101	0.647	0.474	0.93	0.138	0.605	0.411	0.895	0.288	0.816	0.694	0.968	0.346	0.79	0.642	0.952	orf19.1428	Subunit of the Dam1 (DASH) complex, which acts in chromosome segregation by coupling kinetochores to spindle microtubules	Ca21chr4_C_albicans_SC5314	902219	902734	+	DUO1
orf19.1429	7.59	13.07	11.33	5.85	20.82	2.02	11.84	5.14	9.99	8.83	6.74	8.57	10.33	8.59	11.42	8.49	9.41	7.65	0.319994	0.580709	0.255153	-0.141365	-0.186952	0.0737637	-0.251792	-0.64831	0.687	0.521	0.776	0.884	0.843	0.92	0.734	0.439	0.841	0.729	0.891	0.947	0.927	0.964	0.868	0.666	orf19.1429	Subunit of the RNA polymerase II mediator complex; involved in control of cytokinesis, morphogenesis, biofilm formation, virulence; cell-cycle regulated periodic mRNA expression	Ca21chr4_C_albicans_SC5314	901370	901810	-	SOH1
orf19.1433	220.92	240.13	263.58	250.24	222.94	141.6	281.4	248.99	72.52	97.55	386.36	289.48	230.52	256.91	182.27	265.19	85.03	337.92	-1.98861	-0.197235	-0.0390604	-0.572522	-0.335358	1.45602	1.61419	1.08073	8.99e-06	0.49	0.892	0.0588	0.257	0.000159	7.21e-05	0.0018	0.0013	0.707	0.951	0.209	0.495	0.00666	0.00437	0.0264	orf19.1433	Protein of unknown function; Hap43-repressed; colony morphology-related gene regulation by Ssn6; Spider biofilm induced	Ca21chr2_C_albicans_SC5314	1695466	1696659	+	orf19.1433
orf19.1434	37.31	28.43	39.4	34.46	22.24	33.32	35.38	52.57	36.98	33.3	31.34	33.14	32.87	36.93	27.78	43.97	35.14	32.24	0.127076	-0.493645	-0.32534	-0.741222	0.514459	-0.106261	0.0620437	-0.353838	0.692	0.166	0.332	0.0533	0.153	0.737	0.837	0.294	0.843	0.383	0.57	0.198	0.366	0.87	0.924	0.533	orf19.1434	Ortholog(s) have protein kinase activator activity	Ca21chr2_C_albicans_SC5314	1692342	1694489	-	orf19.1434
orf19.1435	2338.36	1947.37	2741.16	1458.48	4814.19	1070.43	2800.72	1412.8	1168.69	2091.82	471.58	696.92	2142.86	2099.82	2942.31	2106.76	1630.25	584.25	1.44765	-0.00238764	-0.0736455	0.121201	1.88825	0.438211	0.366953	0.561799	0.0226	0.997	0.906	0.843	0.00307	0.502	0.578	0.391	0.119	0.999	0.957	0.927	0.0364	0.716	0.771	0.625	orf19.1435	Translation elongation factor 1-alpha; at cell surface; binds human plasminogen; macrophage/pseudohyphal-induced; induced in RHE model of oral candidiasis, in clinical oral candidiasis isolates; possibly essential; Spider biofilm repressed	Ca21chr2_C_albicans_SC5314	1690559	1691935	-	TEF1
orf19.1439	39.91	26.13	25.41	23.44	20.52	40.77	16.69	43.58	47.39	35.12	52.85	49.35	33.02	24.43	30.65	30.13	41.26	51.1	-0.320026	0.025307	-0.388072	-0.114186	-0.683366	-0.338033	-0.751412	-0.477526	0.402	0.958	0.433	0.818	0.157	0.405	0.0819	0.26	0.635	0.981	0.661	0.914	0.372	0.637	0.254	0.498	orf19.1439	Ortholog of S. cerevisiae/S. pombe Ipk1; an inositol pentakisphosphate 2-kinase, a nuclear protein required for synthesis of 1,2,3,4,5,6-hexakisphosphate; Spider biofilm induced	Ca21chr4_C_albicans_SC5314	699814	700899	+	IPK1
orf19.144	33.69	40.67	33.79	35.33	25.82	41.1	8.83	35.12	69.77	33.39	51.84	53.19	37.18	34.56	33.46	21.98	51.58	52.52	-0.108467	0.695824	0.600876	0.529728	-1.20187	-0.397581	-0.492529	-0.563677	0.791	0.249	0.311	0.383	0.0527	0.361	0.252	0.216	0.9	0.486	0.551	0.618	0.196	0.598	0.49	0.449	orf19.144	Protein similar to S. cerevisiae Snu114p, which is an RNA helicase involved in pre-mRNA splicing; likely to be essential for growth, based on an insertional mutagenesis strategy	Ca21chr2_C_albicans_SC5314	971804	974872	-	SNU114
orf19.1440	34.07	43.57	30.81	28	32.48	35.69	24.67	35.01	46.27	38.5	32.48	37.89	38.82	29.4	34.09	29.84	42.38	35.19	0.275536	0.30102	-0.0922769	0.128876	-0.163638	-0.138154	-0.531451	-0.310299	0.35	0.383	0.788	0.711	0.637	0.627	0.0811	0.298	0.588	0.618	0.898	0.854	0.811	0.804	0.253	0.537	orf19.1440	Ortholog of C. dubliniensis CD36 : Cd36_43090, C. parapsilosis CDC317 : CPAR2_403340, Candida tenuis NRRL Y-1498 : CANTEDRAFT_94387 and Debaryomyces hansenii CBS767 : DEHA2G17622g	Ca21chr4_C_albicans_SC5314	697817	698932	+	orf19.1440
orf19.1441	66.83	64.9	67.84	61.99	66.88	84.05	75.82	94.4	118.68	73.74	89.17	96.67	65.87	64.91	75.47	85.11	96.21	92.92	0.0150639	-0.401075	-0.425674	-0.21027	-0.0930893	-0.509228	-0.533827	-0.318423	0.956	0.2	0.171	0.49	0.755	0.0866	0.0704	0.265	0.981	0.428	0.39	0.706	0.88	0.263	0.233	0.504	orf19.1441	Ortholog of C. dubliniensis CD36 : Cd36_16230, C. parapsilosis CDC317 : CPAR2_213950, Candida tenuis NRRL Y-1498 : CANTEDRAFT_112720 and Debaryomyces hansenii CBS767 : DEHA2A01848g	Ca21chr2_C_albicans_SC5314	237247	239103	-	orf19.1441
orf19.1442	189.94	189.4	520.22	445.75	780.7	413.55	24.02	25.11	40.99	65.13	93.17	68.44	189.67	482.99	597.12	24.57	53.06	80.81	-0.640402	2.93769	4.28712	4.53439	-1.69474	1.88335	3.23278	3.48005	0.0706	9.84e-06	2.52e-07	1.23e-07	0.00166	4.69e-05	3.38e-07	1.28e-07	0.233	0.00136	0.000262	0.000187	0.0253	0.0035	0.000281	0.000187	orf19.1442	Phospholipase B; Hog1-induced; regulated by Ssn6; putative GPI-anchor; repressed during cell wall regeneration; clade-associated gene expression; Hap43-induced; rat catheter and Spider biofilm repressed	Ca21chr2_C_albicans_SC5314	241143	243251	+	PLB4.5
orf19.1444	103.81	104	68.85	92.02	63.3	76.42	172.9	154.73	77.5	80.77	161.38	135.55	103.91	80.44	69.86	163.82	79.14	148.47	-0.903911	-0.644289	-1.02348	-1.21966	0.133875	0.393497	0.0143019	-0.181871	0.00235	0.021	0.00114	0.000339	0.591	0.128	0.954	0.48	0.0309	0.114	0.0205	0.0102	0.781	0.331	0.98	0.699	orf19.1444	Ortholog(s) have phosphatidylinositol-4,5-bisphosphate binding activity, role in actin cortical patch assembly, actin filament organization, endocytosis and actin cortical patch, mating projection tip localization	Ca21chr2_C_albicans_SC5314	244023	245591	+	orf19.1444
orf19.1445	49.65	39.41	42.45	56.81	35.18	64.96	28.56	43.47	43.96	35.48	15.84	15.68	44.53	49.63	50.07	36.02	39.72	15.76	1.32945	0.229481	0.387786	0.357359	1.26181	0.161847	0.320151	0.289725	0.00685	0.565	0.324	0.374	0.0163	0.639	0.343	0.405	0.0592	0.762	0.563	0.61	0.0981	0.812	0.581	0.637	orf19.1445	Protein similar to S. cerevisiae Esc4; a protein that represses transposition; transposon mutation affects filamentation; rat catheter biofilm repressed	Ca21chr2_C_albicans_SC5314	245820	248531	-	ESC4
orf19.1446	197	191.63	314.27	220.43	269.22	301.07	144.24	195.34	245.68	270.84	219.19	239.15	194.32	267.35	285.15	169.79	258.26	229.17	0.17259	0.184013	0.63144	0.733884	-0.4214	-0.409977	0.0374499	0.139894	0.507	0.483	0.0307	0.0136	0.123	0.128	0.887	0.592	0.719	0.701	0.142	0.0884	0.323	0.33	0.949	0.781	orf19.1446	B-type mitotic cyclin (cyclin-dependent protein kinase regulatory subunit); essential; required for wild-type mitotic exit; role in cell polarization; interacts with catalytic subunit Cdk1; Spider biofilm repressed	Ca21chr2_C_albicans_SC5314	249030	250508	-	CLB2
orf19.1447	22.3	30.5	29.22	23.62	27.84	32.58	23.16	27.91	31.37	29.29	24.31	34.52	26.4	26.42	30.21	25.54	30.33	29.42	0.0796807	-0.0146038	-0.010844	0.202925	-0.128324	-0.222608	-0.218849	-0.00507991	0.804	0.969	0.976	0.589	0.733	0.496	0.488	0.987	0.907	0.986	0.99	0.779	0.867	0.711	0.705	0.995	orf19.1447	Ortholog of C. dubliniensis CD36 : Cd36_16290, C. parapsilosis CDC317 : CPAR2_214050, Candida tenuis NRRL Y-1498 : CANTEDRAFT_92180 and Debaryomyces hansenii CBS767 : DEHA2A01738g	Ca21chr2_C_albicans_SC5314	254580	256196	-	orf19.1447
orf19.1448	61.11	62.98	112.75	99.41	157.74	102.89	80.05	72.64	91.58	73.9	54.6	42.97	62.05	106.08	130.31	76.35	82.74	48.78	0.758587	-0.278948	0.491036	0.755931	0.628423	-0.409112	0.360872	0.625767	0.0195	0.366	0.111	0.0209	0.0623	0.159	0.192	0.0331	0.109	0.603	0.304	0.113	0.217	0.374	0.418	0.149	orf19.1448	Adenine phosphoribosyltransferase; flucytosine induced; repressed by nitric oxide; protein level decreased in stationary phase yeast cultures	Ca21chr2_C_albicans_SC5314	256733	257299	+	APT1
orf19.1448.1	6	13.32	9.43	3.82	12.45	3.87	1.97	7.6	12.06	15.33	5.05	7.47	9.66	6.62	8.16	4.78	13.7	6.26	1.15905	0.877473	0.25168	0.471042	-0.32951	-0.611082	-1.23688	-1.01751	0.106	0.356	0.792	0.629	0.738	0.324	0.07	0.14	0.297	0.593	0.9	0.805	0.87	0.563	0.232	0.348	orf19.1448.1	Ortholog(s) have plus-end-directed microtubule motor activity	Ca21chr2_C_albicans_SC5314	257441	257845	-	orf19.1448.1
orf19.1449	19.21	28.75	87.93	49.88	124.35	14.52	31.59	49.96	4.14	5.08	9.97	4.69	23.98	68.9	69.43	40.78	4.61	7.33	-0.617876	-0.871548	0.616226	-0.0794693	2.61157	2.3579	3.84567	3.14998	0.665	0.318	0.417	0.92	0.0363	0.0669	0.00413	0.0159	0.827	0.557	0.647	0.964	0.157	0.227	0.0434	0.0968	orf19.1449	Protein of unknown function; induced in azole-resistant strain that overexpresses MDR1; protein present in exponential and stationary growth phase yeast cultures; Spider biofilm induced	Ca21chr2_C_albicans_SC5314	258078	258767	-	orf19.1449
orf19.145	15.09	14.82	14.98	10.78	15.58	17.9	17.76	13.13	32.24	11.65	14.21	18.58	14.96	12.88	16.74	15.45	21.94	16.39	0.290653	0.0540643	-0.201077	0.218133	-0.162596	-0.399185	-0.654327	-0.235117	0.546	0.925	0.724	0.702	0.776	0.413	0.186	0.624	0.748	0.966	0.862	0.849	0.891	0.644	0.41	0.802	orf19.145	Protein similar to S. cerevisiae Rpb4p, which is a component of RNA polymerase II; transposon mutation affects filamentous growth	Ca21chr2_C_albicans_SC5314	975366	976175	-	RPB4
orf19.1451	156.51	133.7	218.29	178.59	224.42	230.3	208.24	145.65	108.23	149.39	151.93	138.99	145.11	198.44	227.36	176.94	128.81	145.46	-0.194002	-0.237521	0.21384	0.414249	0.230755	0.187236	0.638597	0.839005	0.466	0.386	0.437	0.142	0.4	0.481	0.0285	0.00632	0.687	0.621	0.664	0.351	0.633	0.699	0.137	0.0563	orf19.1451	Subunit of the RNA polymerase II mediator complex; transposon mutation affects filamentous growth; suppresses S. cerevisiae diploid filamentous (flo8, ste7, ste12, tec1) or haploid invasive (flo8) mutant growth defects	Ca21chr2_C_albicans_SC5314	260784	265781	+	SRB9
orf19.1453	254.45	219.28	227.06	200.26	201.29	267.99	472.87	327.45	221.07	260.39	340.63	347.4	236.86	213.66	234.64	400.16	240.73	344.02	-0.518544	-0.751158	-0.89606	-0.776882	0.207955	-0.0246595	-0.169561	-0.0503829	0.0718	0.0127	0.00451	0.0104	0.447	0.926	0.527	0.849	0.236	0.085	0.0458	0.0752	0.672	0.966	0.735	0.93	orf19.1453	Protein similar to S. cerevisiae Spt5p transcription elongation factor; transposon mutation affects filamentous growth	Ca21chr2_C_albicans_SC5314	265953	268823	+	SPT5
orf19.1457	109.03	94.42	87.77	121.31	57.46	101.09	203.87	256.21	88.12	68.11	113.58	122.63	101.72	104.54	79.28	230.04	78.11	118.11	-0.604312	-1.18162	-1.15435	-1.58531	0.964841	0.387536	0.4148	-0.0161585	0.0642	0.00167	0.00187	0.000178	0.00648	0.219	0.187	0.959	0.221	0.0254	0.027	0.00709	0.0572	0.453	0.412	0.982	orf19.1457	Putative RNA polymerase transcription factor TFIIH core component; possibly an essential gene, disruptants not obtained by UAU1 method	Ca21chr2_C_albicans_SC5314	268985	270403	-	orf19.1457
orf19.1458	11.49	16.05	16.66	11.45	6.4	27.94	11.41	13.24	24.28	18.55	21.3	15.04	13.77	14.06	17.17	12.33	21.41	18.17	0.239238	0.0965079	0.104066	0.136978	-0.512963	-0.655692	-0.648135	-0.615222	0.644	0.887	0.875	0.842	0.442	0.238	0.223	0.274	0.815	0.949	0.942	0.926	0.669	0.474	0.457	0.514	orf19.1458	Ortholog(s) have tRNA-specific adenosine deaminase activity, role in tRNA modification and cytoplasm, nucleus localization	Ca21chr2_C_albicans_SC5314	270697	271509	-	orf19.1458
orf19.1459	29.33	30.11	51.24	38.66	41.19	20.65	47.5	34.86	33.74	52.54	51.11	42.04	29.72	44.95	30.92	41.18	43.14	46.57	-0.153487	-0.381022	0.191112	-0.432613	-0.266826	-0.494361	0.0777736	-0.545952	0.662	0.368	0.624	0.314	0.504	0.2	0.82	0.166	0.826	0.604	0.802	0.554	0.717	0.428	0.915	0.383	orf19.1459	Protein similar to S. cerevisiae Ppe1p; shows genetic interaction with some genes involved in diploid filamentous growth and haploid invasive growth in S. cerevisiae	Ca21chr2_C_albicans_SC5314	271750	272832	+	PPE1
orf19.1460	213.58	222.55	242.78	233.45	207.49	292.49	344.81	256.48	147.24	192.64	447.21	291.49	218.06	238.11	249.99	300.64	169.94	369.35	-1.09122	-0.445376	-0.317653	-0.271859	-0.274152	0.371693	0.499416	0.54521	0.00226	0.141	0.29	0.357	0.365	0.208	0.103	0.0743	0.0303	0.35	0.529	0.594	0.601	0.438	0.291	0.24	orf19.1460	Putative glutamine-dependent NAD synthetase, involved in NAD salvage pathway	Ca21chr2_C_albicans_SC5314	272857	275001	-	orf19.1460
orf19.1461	14.04	16.89	13.14	13.01	3.16	5.35	31.7	10.56	2.31	5.89	27.81	18.01	15.46	13.07	4.25	21.13	4.1	22.91	-2.64622	0.0441606	-0.190059	-1.83489	-0.602953	2.08743	1.85321	0.208379	0.00128	0.934	0.722	0.0239	0.252	0.00783	0.0151	0.805	0.0218	0.97	0.861	0.123	0.489	0.0639	0.0941	0.907	orf19.1461	S. pombe ortholog SPCC576.01c is a predicted sulfonate dioxygenase; possibly transcriptionally regulated upon hyphal formation; Spider biofilm induced	Ca21chr2_C_albicans_SC5314	275566	276735	+	orf19.1461
orf19.1462	145.95	140.43	106.24	115.4	74.87	88.58	338.79	164.72	127.14	101.15	317.18	282.23	143.19	110.82	81.72	251.75	114.15	299.71	-1.39693	-0.692163	-1.0621	-1.50352	-0.369513	0.335254	-0.034679	-0.4761	0.000522	0.041	0.00412	0.000359	0.253	0.286	0.91	0.149	0.0129	0.169	0.0433	0.0105	0.491	0.525	0.959	0.361	orf19.1462	Putative Mg2+-dependent phosphatidate phosphatase; transcript regulated by Nrg1	Ca21chr2_C_albicans_SC5314	277127	279472	+	SMP2
orf19.1464	131.47	102.71	109.83	108.07	106.41	163.97	126.6	97.26	110.35	112.05	152.89	98.71	117.09	108.95	135.19	111.93	111.2	125.8	-0.147614	0.106377	0.0123064	0.293621	-0.189511	0.0644791	-0.0295913	0.251723	0.618	0.734	0.969	0.355	0.548	0.827	0.92	0.398	0.799	0.868	0.986	0.593	0.749	0.918	0.963	0.631	orf19.1464	Putative beta-mannosyltransferase involved in beta-1,2-mannosylation of phospholipomannan; 9-member family includes Bmt1, Bmt2, Bmt3, and Bmtp with roles in mannosylation of cell wall phosphopeptidomannan; Spider biofilm induced	Ca21chr2_C_albicans_SC5314	280251	282089	+	BMT5
orf19.1465	4.75	5.33	3.6	3.84	11.87	1.07	2.29	1.96	1.25	2.82	2.19	0.65	5.04	3.72	6.47	2.12	2.03	1.42	0.593213	1.27951	0.84929	0.680759	0.756532	1.44283	1.01261	0.844078	0.65	0.277	0.47	0.576	0.593	0.172	0.336	0.443	0.818	0.516	0.69	0.769	0.782	0.392	0.575	0.669	orf19.1465	Has domain(s) with predicted N-acetyltransferase activity	Ca21chr2_C_albicans_SC5314	282314	282859	+	orf19.1465
orf19.1466	17.37	24.2	26.97	30.05	37.25	45.74	13.24	26.32	25.13	14.28	15.4	18.35	20.79	28.51	41.5	19.78	19.7	16.88	0.19349	-0.053192	0.430322	0.967541	0.34187	0.0951885	0.578702	1.11592	0.651	0.91	0.339	0.042	0.485	0.815	0.14	0.009	0.819	0.959	0.577	0.172	0.703	0.913	0.349	0.0693	orf19.1466	Putative 3'-5' RNA exonuclease with a predicted role in 3'-end processing of U4 and U5 snRNAs, 5S and 5.8S rRNAs; rat catheter biofilm induced	Ca21chr2_C_albicans_SC5314	283161	283874	+	REX2
orf19.1467	461.66	521.01	572.26	498.68	821.27	559.48	533.25	1073.54	397.88	394.38	438.97	483.58	491.33	535.47	690.37	803.39	396.13	461.28	-0.220165	-0.536304	-0.409222	-0.0618131	0.625368	0.309229	0.436311	0.78372	0.511	0.124	0.245	0.856	0.0745	0.365	0.221	0.0376	0.722	0.325	0.482	0.933	0.241	0.602	0.454	0.161	orf19.1467	Cytochrome c oxidase; flucytosine induced; repressed by nitric oxide	Ca21chr2_C_albicans_SC5314	284229	284633	+	COX13
orf19.1468	184.81	202.08	173.2	158.45	152.68	174.46	188.6	157.11	171.8	181.87	266.53	164.68	193.44	165.82	163.57	172.85	176.84	215.6	-0.242982	0.182617	-0.0391252	-0.0606993	-0.297121	0.128477	-0.0932645	-0.114839	0.366	0.505	0.886	0.823	0.285	0.628	0.725	0.665	0.602	0.718	0.948	0.916	0.524	0.805	0.862	0.827	orf19.1468	Ortholog(s) have protein phosphatase type 2A regulator activity, protein serine/threonine phosphatase activity	Ca21chr2_C_albicans_SC5314	285040	286599	-	CDC55
orf19.147	75.19	76.28	48.73	47.8	39.16	28.67	43.6	81.31	40.36	44.64	107.82	76.09	75.73	48.27	33.92	62.46	42.5	91.95	-1.10031	0.211854	-0.438749	-0.975039	-0.475039	0.837125	0.186522	-0.349768	0.00283	0.523	0.205	0.0168	0.162	0.0159	0.556	0.319	0.0346	0.731	0.434	0.1	0.379	0.0967	0.755	0.558	orf19.147	Predicted serine-threonine protein kinase; involved in hyphal growth regulation and biofilm formation; flow model biofilm induced; induced in core caspofungin response	Ca21chr2_C_albicans_SC5314	976903	979332	-	YAK1
orf19.1470	2645.8	2192.79	2545.3	2216.3	4317	6181.91	1813.77	2204.29	3145.31	2981.26	817.55	1032.17	2419.29	2380.8	5249.46	2009.03	3063.29	924.86	1.73072	0.296149	0.282063	1.39089	1.0875	-0.347073	-0.361158	0.747667	0.000227	0.387	0.419	0.00197	0.00283	0.37	0.359	0.0842	0.0081	0.622	0.649	0.0278	0.0346	0.606	0.597	0.259	orf19.1470	Ribosomal protein; regulated by Nrg1, Tup1; repressed upon phagocytosis by murine macrophage; alternatively spliced intron in 5'-UTR; Spider biofilm repressed	Ca21chr2_C_albicans_SC5314	287869	288228	-	RPS26A
orf19.1471	333.14	403.75	650.67	324.26	701.19	281.08	499.39	428.19	236.27	396.72	237.34	297.9	368.44	487.47	491.14	463.79	316.5	267.62	0.207933	-0.343145	0.0036802	-0.0503388	0.805991	0.254913	0.601738	0.547719	0.621	0.425	0.993	0.907	0.0684	0.555	0.194	0.221	0.8	0.654	0.998	0.958	0.229	0.755	0.42	0.454	orf19.1471	Putative cytochrome c oxidase subunit IV; Mig1-regulated; macrophage/pseudohyphal-induced gene; macrophage-induced protein; repressed by nitric oxide; 5'-UTR intron; Hap43-repressed	Ca21chr2_C_albicans_SC5314	289905	290378	+	COX4
orf19.1473	78.18	63.57	216.26	103.49	174.21	65.89	10.01	9.95	122.82	96.51	10.57	9.82	70.87	159.87	120.05	9.98	109.66	10.19	3.41595	2.82357	3.90904	3.41512	-0.0342784	-0.626659	0.458815	-0.0351036	0.000135	0.00258	0.000169	0.000567	0.97	0.164	0.282	0.934	0.00609	0.0328	0.00692	0.0136	0.987	0.381	0.521	0.97	orf19.1473	2-hydroxyacid dehydrogenase domain-containing protein; Hap43-repressed gene; induced by alpha pheromone in SpiderM medium	Ca21chr2_C_albicans_SC5314	291132	292226	+	orf19.1473
orf19.1474	384.26	282.02	181.14	337	169.93	273.95	389.01	393.29	208.54	232.36	235.44	323.89	333.14	259.07	221.94	391.15	220.45	279.66	-0.32993	-0.250443	-0.677327	-0.859864	0.498118	0.577605	0.150721	-0.0318166	0.338	0.474	0.0658	0.0221	0.16	0.11	0.66	0.924	0.576	0.694	0.224	0.117	0.375	0.303	0.824	0.965	orf19.1474	Protein required for assembly of the cortical actin cytoskeleton; contains three SH3 domains; transcription is regulated by Nrg1 and Mig1; flow model biofilm repressed	Ca21chr2_C_albicans_SC5314	292480	296253	+	SLA1
orf19.1476	2.59	1.04	0.43	1.11	0.02	0.46	0.05	2.3	1.57	0.38	0.62	1.19	1.82	0.77	0.24	1.18	0.98	0.91	-0.114819	1.63957	0.418527	-2.44865	-0.679188	1.0752	-0.145843	-3.01302	0.938	0.355	0.82	0.307	0.713	0.434	0.922	0.164	0.972	0.593	0.915	0.547	0.855	0.662	0.964	0.381	orf19.1476	Ortholog(s) have mRNA (N6-adenosine)-methyltransferase activity, role in mRNA methylation, meiosis, negative regulation of pseudohyphal growth and MIS complex localization	Ca21chr2_C_albicans_SC5314	296573	298204	+	orf19.1476
orf19.1477	5.5	6.94	13.2	8.5	7.76	1.78	0.16	2.98	2.23	5.96	3.36	3.81	6.22	10.85	4.77	1.57	4.09	3.58	0.00277573	2.65217	3.40796	1.85959	-1.86141	0.787982	1.54377	-0.00460241	0.998	0.0747	0.0231	0.216	0.216	0.346	0.0536	0.996	0.999	0.241	0.121	0.448	0.449	0.584	0.198	0.999	orf19.1477	Protein of unknown function; possible ER protein; Hap43p-repressed; Spider biofilm induced	Ca21chr2_C_albicans_SC5314	298207	298785	-	orf19.1477
orf19.1478	538.05	458.39	507.89	452.91	522.67	405.07	266.76	168.33	564.56	961.32	175.23	220.54	498.22	480.4	463.87	217.54	762.94	197.88	1.91395	1.25371	1.20863	1.15011	0.0815005	-0.578739	-0.62382	-0.68234	6.37e-05	0.00155	0.00231	0.00262	0.786	0.121	0.101	0.0693	0.00408	0.0243	0.0307	0.033	0.897	0.32	0.289	0.231	orf19.1478	Putative oligosaccharyltransferase complex component; flow model and rat catheter biofilm repressed	Ca21chr2_C_albicans_SC5314	299254	301509	-	STT3
orf19.1479	41.72	65.49	32.52	36.76	25.73	38.67	82.77	88.97	45.86	46.86	71.95	89.33	53.61	34.64	32.2	85.87	46.36	80.64	-0.787094	-0.732785	-1.31872	-1.44278	0.114634	0.168943	-0.416994	-0.541054	0.0162	0.0308	0.000971	0.000745	0.702	0.577	0.193	0.117	0.0978	0.143	0.0185	0.0159	0.849	0.77	0.42	0.314	orf19.1479	Ortholog of the mitochondria localized S. cerevisiae Pib2 protein of unknown function; has a FYVE zinc finger domain; Spider biofilm induced	Ca21chr2_C_albicans_SC5314	301880	304222	-	orf19.1479
orf19.1480	109.85	126.84	106.18	101.13	151.09	38.26	10.65	190.06	70.32	111.85	42.92	113.28	118.34	103.66	94.68	100.36	91.08	78.1	0.363184	0.724624	0.536684	0.0670304	0.0539943	0.415434	0.227494	-0.24216	0.653	0.443	0.567	0.944	0.955	0.594	0.769	0.762	0.82	0.669	0.763	0.975	0.98	0.783	0.887	0.883	orf19.1480	Putative succinate dehydrogenase; enzyme of citric acid cycle; repressed by nitric oxide; Efg1, Hap43 repressed	Ca21chr2_C_albicans_SC5314	305492	306022	+	orf19.1480
orf19.1481	54.37	48.04	31.98	43.17	51.46	42.61	46.53	41.66	38.83	31.31	65.16	52.41	51.2	37.57	47.03	44.09	35.07	58.78	-0.745884	0.242068	-0.205345	0.108891	-0.439853	0.548099	0.100686	0.414922	0.0196	0.446	0.522	0.734	0.174	0.0746	0.731	0.174	0.11	0.671	0.731	0.868	0.395	0.241	0.867	0.394	orf19.1481	Predicted transcription factor; possibly an essential gene, disruptants not obtained by UAU1 method	Ca21chr2_C_albicans_SC5314	306408	308924	-	HAP42
orf19.1483	12.51	12.3	12.09	10.18	13.2	10.39	8.72	9.19	12.94	14.82	7.09	12.28	12.41	11.13	11.8	8.96	13.88	9.68	0.590197	0.455624	0.283607	0.362765	-0.019952	-0.154525	-0.326542	-0.247384	0.184	0.376	0.574	0.485	0.97	0.699	0.411	0.548	0.408	0.611	0.768	0.702	0.986	0.848	0.642	0.749	orf19.1483	Ortholog(s) have copper ion binding activity, role in mitochondrial respiratory chain complex IV assembly and extrinsic to mitochondrial inner membrane, mitochondrial intermembrane space localization	Ca21chr2_C_albicans_SC5314	310219	310614	-	orf19.1483
orf19.1484	3.74	5.36	7.75	4.24	6.03	11.06	1.43	3.66	6.14	7.22	2.06	3.04	4.55	6	8.55	2.55	6.68	2.55	1.41999	0.76889	1.08937	1.66913	0.0781624	-0.572936	-0.252452	0.327305	0.0693	0.392	0.21	0.0627	0.936	0.363	0.651	0.552	0.231	0.626	0.441	0.218	0.971	0.6	0.819	0.752	orf19.1484	Ortholog of S, cerevisiae Spc24; a component of the conserved kinetochore-associated Ndc80 complex involved in chromosome segregation, spindle checkpoint activity and kinetochore clustering; Hap43-induced gene	Ca21chr2_C_albicans_SC5314	310886	311644	+	orf19.1484
orf19.1486	68.13	55.41	58.32	76.56	48.32	53.15	17.12	67.36	45.24	46.03	69.7	89.04	61.77	67.44	50.74	42.24	45.63	79.37	-0.784042	0.525379	0.650572	0.248471	-0.878077	0.431344	0.556537	0.154436	0.0536	0.263	0.165	0.597	0.0695	0.271	0.154	0.696	0.198	0.501	0.383	0.785	0.232	0.51	0.367	0.846	orf19.1486	Protein with a life-span regulatory factor domain; regulated by Sef1, Sfu1, and Hap43; flow model biofilm induced; Spider biofilm induced	Ca21chr2_C_albicans_SC5314	314676	315173	-	orf19.1486
orf19.1488	4.99	7.22	2.49	6.55	3.81	24.96	2.61	8.1	8.05	7.94	4.8	5.18	6.11	4.52	14.39	5.35	8	4.99	0.685536	0.0967218	-0.40086	0.88283	0.168135	-0.420679	-0.918261	0.365429	0.439	0.928	0.716	0.39	0.88	0.611	0.299	0.627	0.666	0.967	0.857	0.624	0.945	0.794	0.538	0.804	orf19.1488	Ortholog of C. dubliniensis CD36 : Cd36_16630, C. parapsilosis CDC317 : CPAR2_210300, Candida tenuis NRRL Y-1498 : CANTEDRAFT_116870 and Debaryomyces hansenii CBS767 : DEHA2B04334g	Ca21chr2_C_albicans_SC5314	322609	323268	-	orf19.1488
orf19.1490	463.25	330.83	321.96	377.26	309.98	381.42	621.4	488.39	423.69	597.72	640.48	1061.05	397.04	349.61	345.7	554.9	510.7	850.77	-0.718619	-0.517556	-0.687681	-0.705778	-0.571271	-0.370208	-0.540334	-0.55843	0.0556	0.111	0.0421	0.0339	0.103	0.267	0.117	0.0994	0.203	0.305	0.172	0.151	0.292	0.506	0.314	0.285	orf19.1490	Mucin family adhesin-like protein; cell wall damage sensor; required for Cek1 phosphorylation by cell wall stress; Rim101-repressed; activation releases extracellular domain into medium; Spider biofilm induced	Ca21chr2_C_albicans_SC5314	327699	331928	+	MSB2
orf19.1491	24.52	26.76	30.49	25.07	34.89	17.83	24.78	21.33	45.05	28.29	19.83	26.88	25.64	27.78	26.36	23.06	36.67	23.36	0.650184	0.192949	0.29456	0.131406	-0.0331372	-0.490372	-0.388761	-0.551915	0.109	0.672	0.507	0.775	0.943	0.204	0.286	0.163	0.302	0.831	0.719	0.891	0.975	0.433	0.525	0.38	orf19.1491	Ortholog(s) have RNA binding activity, role in mRNA splicing, via spliceosome and U1 snRNP, U2-type prespliceosome localization	Ca21chr2_C_albicans_SC5314	334176	336020	-	orf19.1491
orf19.1492	22.1	28.71	23.57	17.94	21.82	18.33	9.47	22.58	30.9	19.09	15.87	21.02	25.41	20.75	20.08	16.03	25	18.45	0.433898	0.538546	0.23409	0.203023	-0.0675549	0.0370926	-0.267364	-0.29843	0.303	0.287	0.638	0.692	0.896	0.923	0.492	0.468	0.543	0.526	0.811	0.844	0.952	0.965	0.708	0.689	orf19.1492	Putative component of the U1 snRNP; involved in splicing; Hap43-induced gene; Spider biofilm induced	Ca21chr2_C_albicans_SC5314	336574	338541	+	PRP39
orf19.1493	36.46	39.3	39.21	27.17	11.91	10.79	22.73	26.17	30.96	34.74	54.72	29.43	37.88	33.19	11.35	24.45	32.85	42.08	-0.314157	0.597422	0.366936	-1.14478	-0.702942	0.208637	-0.0218496	-1.53356	0.362	0.162	0.377	0.0353	0.105	0.542	0.948	0.00351	0.599	0.379	0.612	0.155	0.294	0.745	0.977	0.0396	orf19.1493	Protein similar to S. cerevisiae Rad7p, which is a subunit of the Nucleotide Excision Repair Factor 4; induced under hydroxyurea treatment	Ca21chr2_C_albicans_SC5314	338599	340557	-	RAD7
orf19.1494	271.74	229.54	241.32	289.38	287.51	242.78	277.35	285.61	307.7	334.97	231	233.98	250.64	265.35	265.15	281.48	321.33	232.49	0.466741	-0.173506	-0.0963242	-0.09006	0.276176	-0.364072	-0.286889	-0.280625	0.068	0.463	0.687	0.701	0.249	0.146	0.252	0.255	0.229	0.685	0.84	0.849	0.485	0.357	0.489	0.492	orf19.1494	S. cerevisiae Rad23 ortholog; binds damaged DNA; Spider biofilm repressed	Ca21chr2_C_albicans_SC5314	341240	342678	+	RAD23
orf19.1495	18.05	15.7	16.15	17.31	33.7	39.5	0.26	21.71	22.32	16.67	15.53	14.7	16.88	16.73	36.6	10.99	19.49	15.11	0.357762	1.90738	1.89957	3.02655	-1.75127	-0.201648	-0.209457	0.917522	0.551	0.118	0.116	0.0172	0.151	0.728	0.708	0.0924	0.752	0.315	0.313	0.102	0.364	0.864	0.852	0.273	orf19.1495	Ortholog(s) have role in L-methionine salvage from methylthioadenosine and cytosol, nucleus localization	Ca21chr2_C_albicans_SC5314	342834	343631	-	orf19.1495
orf19.1496	32.46	31.62	41.72	40.94	49.42	59.19	7.97	21.26	28.86	28.04	26.85	26.84	32.04	41.33	54.31	14.61	28.45	26.85	0.0839907	1.02193	1.38818	1.78208	-0.766739	0.171197	0.537454	0.93135	0.802	0.0357	0.00596	0.00101	0.109	0.597	0.094	0.00793	0.906	0.156	0.0543	0.019	0.301	0.785	0.276	0.0643	orf19.1496	Putative transcription factor with zinc finger DNA-binding motif; Hap43p-repressed gene	Ca21chr2_C_albicans_SC5314	343994	345349	-	orf19.1496
orf19.1497	25.03	20.22	15.14	21.97	10.13	10.19	24.56	24.17	12.74	16.95	28.59	21.06	22.62	18.55	10.16	24.37	14.85	24.82	-0.758323	-0.108229	-0.393149	-1.25796	-0.0257629	0.624331	0.339412	-0.525396	0.0564	0.78	0.319	0.0136	0.947	0.11	0.369	0.241	0.204	0.893	0.559	0.0883	0.976	0.303	0.605	0.478	orf19.1497	Putative transcription factor with zinc cluster DNA-binding motif	Ca21chr2_C_albicans_SC5314	345494	346606	-	ZCF6
orf19.1499	145.64	113.98	81.9	100.43	58.06	182.93	85.92	102.13	120.48	90.21	99.32	102.26	129.81	91.17	120.5	94.02	105.34	100.79	0.0506717	0.431177	-0.0729465	0.122221	-0.0758233	0.304682	-0.199441	-0.00427444	0.903	0.338	0.87	0.785	0.865	0.461	0.63	0.992	0.956	0.576	0.94	0.896	0.938	0.684	0.806	0.997	orf19.1499	Putative zinc-finger transcription factor, similar to A. nidulans FarA and FarB; activates genes required for fatty acid degradation; induced by oleate; null mutant displays carbon source utilization defects and slightly reduced virulence	Ca21chr2_C_albicans_SC5314	350731	354165	+	CTF1
orf19.150	98.86	74.6	92.98	77.43	99.03	112.37	81.68	54.49	94.92	52.41	41.2	59	86.73	85.2	105.7	68.09	73.67	50.1	0.53324	0.44998	0.428145	0.74674	0.362966	0.279706	0.257871	0.576467	0.142	0.225	0.244	0.0533	0.347	0.399	0.431	0.0931	0.35	0.46	0.481	0.198	0.585	0.631	0.66	0.274	orf19.150	Predicted component of the Translocase of the Inner Mitochondrial membrane (TIM23 complex), involved in protein import into mitochondria	Ca21chr2_C_albicans_SC5314	981178	981642	+	TIM17
orf19.1500	46.95	47.55	35.91	50.9	54.27	65.72	39.06	28.97	58.04	34.07	36.77	31.68	47.25	43.41	60	34.01	46.05	34.22	0.386427	0.562632	0.433005	0.905574	-0.0986816	0.077523	-0.0521038	0.420465	0.268	0.155	0.262	0.0284	0.804	0.809	0.87	0.196	0.506	0.369	0.501	0.136	0.907	0.909	0.94	0.423	orf19.1500	Ortholog of C. dubliniensis CD36 : Cd36_16720, C. parapsilosis CDC317 : CPAR2_210210, Candida tenuis NRRL Y-1498 : CANTEDRAFT_128446 and Debaryomyces hansenii CBS767 : DEHA2B04092g	Ca21chr2_C_albicans_SC5314	354292	355815	-	orf19.1500
orf19.1502	7.93	4.03	7.18	5.97	10.08	18	7.97	3.85	11.76	13.23	5.21	5.14	5.98	6.57	14.04	5.91	12.5	5.18	1.26474	0.232567	0.419558	1.49604	-0.0944511	-1.12663	-0.939635	0.136849	0.039	0.742	0.533	0.0321	0.896	0.0528	0.0728	0.759	0.164	0.872	0.739	0.146	0.952	0.197	0.238	0.882	orf19.1502	Has domain(s) with predicted aminoacyl-tRNA hydrolase activity	Ca21chr2_C_albicans_SC5314	356131	356898	+	orf19.1502
orf19.1504	62.04	75.86	67.01	71.8	57.21	48.41	103.2	103.26	33.93	34.1	180.53	129.28	68.95	69.41	52.81	103.23	34.01	154.9	-2.16897	-0.591068	-0.572198	-0.976774	-0.567069	1.01083	1.0297	0.625122	1.89e-06	0.0442	0.0478	0.00353	0.0456	0.00283	0.00227	0.0467	0.000566	0.177	0.185	0.0396	0.181	0.0346	0.0303	0.183	orf19.1504	Putative patatin-like phospholipase; fungal-specific (no human or murine homolog)	Ca21chr2_C_albicans_SC5314	357411	359972	-	orf19.1504
orf19.1505	230.72	203.09	179.52	178.69	254.11	273.95	98.09	175.6	213.46	165.85	188.1	201.25	216.9	179.11	264.03	136.85	189.66	194.67	-0.0496605	0.64897	0.375994	0.93408	-0.495483	0.203147	-0.0698291	0.488257	0.857	0.0389	0.207	0.00586	0.102	0.465	0.8	0.0952	0.933	0.164	0.437	0.0538	0.29	0.687	0.905	0.278	orf19.1505	Ortholog(s) have cytoplasm localization	Ca21chr2_C_albicans_SC5314	360900	361937	-	orf19.1505
orf19.1507	37.17	25.64	41.53	42.89	43.23	33.89	2.82	16.12	39.54	29.19	34.86	29.09	31.41	42.21	38.56	9.47	34.37	31.98	0.0935872	1.71799	2.16579	2.01551	-1.76455	-0.14015	0.307651	0.157368	0.806	0.0189	0.00425	0.00742	0.0166	0.713	0.391	0.672	0.908	0.108	0.0442	0.0619	0.0995	0.855	0.625	0.832	orf19.1507	Putative negative regulator of exit from mitosis; Plc1-regulated; rat catheter biofilm induced	Ca21chr2_C_albicans_SC5314	365082	367058	-	AMN1
orf19.1509	60.19	54.29	66.63	61.82	40.3	61.22	45.23	76.18	54.71	38.27	45.68	52.63	57.24	64.22	50.76	60.71	46.49	49.16	-0.0888795	-0.150813	0.0135417	-0.342051	0.377323	0.31539	0.479744	0.124152	0.783	0.658	0.967	0.333	0.287	0.326	0.135	0.701	0.895	0.823	0.986	0.572	0.527	0.564	0.34	0.849	orf19.1509	Protein similar to S. cerevisiae Rod1;a membrane protein with a role in drug tolerance; repressed by Rgt1; mutant is viable	Ca21chr2_C_albicans_SC5314	369888	372659	-	ROD1
orf19.151	33.28	33.61	21.86	30.58	32.73	44.27	10.22	8.82	50.44	40.14	7.28	17.03	33.45	26.22	38.5	9.52	45.29	12.16	2.05418	1.85935	1.50555	2.05602	-0.237456	-0.432293	-0.786088	-0.23562	0.000312	0.00369	0.0137	0.00176	0.694	0.209	0.0334	0.479	0.00965	0.0406	0.0889	0.0262	0.845	0.439	0.15	0.698	orf19.151	Putative polyamine transporter; mutation confers hypersensitivity to toxic ergosterol analog; hyphal induced; macrophage induced	Ca21chr2_C_albicans_SC5314	982446	984458	-	TPO5
orf19.1510	167.18	116.69	110.15	102.24	133.4	59.72	73.54	74.26	102.82	134.52	118.98	104.7	141.94	106.19	96.56	73.9	118.67	111.84	0.0730232	0.917215	0.519373	0.259275	-0.594348	0.249844	-0.147999	-0.408097	0.83	0.0269	0.182	0.501	0.133	0.462	0.661	0.248	0.919	0.132	0.405	0.715	0.338	0.684	0.825	0.485	orf19.1510	Sur7 family protein with PalI-like domains; not required for stress responses; mutant is viable	Ca21chr2_C_albicans_SC5314	374579	376459	-	SRD1
orf19.1513	77.9	95.6	58.6	59.44	44.33	35.96	121.48	146.33	75.95	78.15	325	227.44	86.75	59.02	40.14	133.91	77.05	276.22	-1.81548	-0.65137	-1.19816	-1.76902	-1.00117	0.162934	-0.383857	-0.954712	7.34e-06	0.0281	0.000613	3.75e-05	0.00203	0.537	0.164	0.00504	0.00117	0.135	0.0142	0.00308	0.0283	0.742	0.381	0.0489	orf19.1513	Phosphatidylinositol 3-phosphate 5-kinase; required for hyphal growth on solid media, and for wild-type vacuolar morphology and acidification; not required for wild-type virulence in mouse systemic infection or for adherence to HeLa cells	Ca21chr2_C_albicans_SC5314	377966	385840	-	FAB1
orf19.1514	161.53	203.82	139.04	154.34	194.01	223.86	93.31	79.28	211.37	246.34	151.18	107.66	182.68	146.69	208.94	86.29	228.85	129.42	0.83741	1.10662	0.797619	1.30577	-0.601026	-0.331812	-0.640817	-0.132663	0.00578	0.00139	0.0121	0.000367	0.0479	0.211	0.0247	0.608	0.0533	0.0228	0.0823	0.0106	0.186	0.442	0.126	0.792	orf19.1514	Ortholog(s) have enzyme binding, phosphatidylinositol-4-phosphate binding activity and role in endoplasmic reticulum unfolded protein response, protein localization to Golgi apparatus, retrograde vesicle-mediated transport, Golgi to ER	Ca21chr2_C_albicans_SC5314	386900	387922	+	orf19.1514
orf19.1515	13.97	13.07	11.46	14.13	18.47	16.79	9.58	8.59	13.4	9.33	33.07	20.31	13.52	12.79	17.63	9.08	11.37	26.69	-1.22095	0.60772	0.53218	0.985082	-1.56436	0.264309	0.188769	0.641671	0.00737	0.262	0.316	0.0738	0.00693	0.542	0.654	0.14	0.0617	0.5	0.555	0.24	0.0597	0.745	0.821	0.348	orf19.1515	Chitinase; similar to S. cerevisiae sporulation-specific Cts2p; functionally complements A. gossypii cts2 mutant sporulation defect; homozygous null mutation causes no obvious defects; transcription decreases upon yeast-to-hyphal switch	Ca21chr2_C_albicans_SC5314	388136	389302	-	CHT4
orf19.1516	109.34	115.86	102.28	95.48	95.77	64.52	79.4	65.7	102.25	85.21	127.21	90.15	112.6	98.88	80.14	72.55	93.73	108.68	-0.200947	0.677862	0.489518	0.153744	-0.610217	0.268592	0.0802479	-0.255526	0.465	0.0387	0.12	0.618	0.0599	0.33	0.767	0.365	0.687	0.164	0.319	0.799	0.212	0.569	0.886	0.602	orf19.1516	Ortholog(s) have ubiquitin-specific protease activity	Ca21chr2_C_albicans_SC5314	389652	392036	+	orf19.1516
orf19.1517	573.04	497.56	719.28	716.38	967.73	757.18	377.84	267.2	331.86	503.48	277.02	239.44	535.3	717.83	862.46	322.52	417.67	258.23	0.674069	0.746889	1.17507	1.43452	0.305323	0.378144	0.80633	1.06577	0.0327	0.0218	0.00195	0.000367	0.276	0.229	0.0242	0.0047	0.148	0.117	0.0277	0.0106	0.515	0.464	0.124	0.0471	orf19.1517	3-deoxy-D-arabinoheptulosonate-7-phosphate synthase; aromatic amino acid synthesis; GCN-regulated; feedback-inhibited by phe if expressed in S. cerevisiae; decreased in stationary phase; flow model biofilm repressed	Ca21chr2_C_albicans_SC5314	392667	393895	+	ARO3
orf19.1519	73.82	56.73	51.94	48.93	33.32	69.49	106.9	85.61	62.91	60.96	117.23	108.22	65.28	50.43	51.41	96.26	61.94	112.72	-0.863429	-0.52492	-0.889264	-0.932193	-0.273478	0.0650316	-0.299313	-0.342241	0.0129	0.128	0.0169	0.0159	0.399	0.837	0.354	0.31	0.0856	0.33	0.1	0.0968	0.631	0.924	0.592	0.549	orf19.1519	Protein of unknown function; Hap43-repressed gene	Ca21chr2_C_albicans_SC5314	394340	397642	+	orf19.1519
orf19.1522	115.14	96.93	63.77	70.93	61.68	49.68	82.88	62.64	94	81.94	118.65	99.45	106.03	67.35	55.68	72.76	87.97	109.05	-0.30864	0.609056	-0.0407526	-0.329846	-0.650526	0.26717	-0.382639	-0.671732	0.229	0.0419	0.884	0.266	0.0317	0.293	0.146	0.0222	0.464	0.172	0.947	0.504	0.145	0.533	0.357	0.118	orf19.1522	Ortholog of C. dubliniensis CD36 : Cd36_16850, C. parapsilosis CDC317 : CPAR2_211990, Candida tenuis NRRL Y-1498 : cten_CGOB_00169 and Debaryomyces hansenii CBS767 : DEHA2G03036g	Ca21chr2_C_albicans_SC5314	398113	401241	-	orf19.1522
orf19.1523	29.8	52.23	48.89	92.2	145.91	8.28	17.01	20.77	1.57	3.73	14.56	11.64	41.02	70.55	77.09	18.89	2.65	13.1	-2.45862	1.00977	1.79738	0.738056	0.574526	4.04291	4.83052	3.7712	0.201	0.38	0.115	0.525	0.663	0.034	0.0129	0.047	0.43	0.615	0.311	0.733	0.826	0.151	0.0856	0.184	orf19.1523	Putative oxidoreductase; mutation confers hypersensitivity to toxic ergosterol analog, and to amphotericin B	Ca21chr2_C_albicans_SC5314	402466	404124	-	FMO1
orf19.1525	45.65	41.37	35.15	35.76	37.42	41.84	11.62	25	33.47	40.39	30.26	30.63	43.51	35.46	39.63	18.31	36.93	30.44	0.268722	1.14273	0.848858	1.01001	-0.627779	0.246227	-0.0476426	0.113505	0.394	0.0114	0.0476	0.0233	0.142	0.404	0.87	0.704	0.627	0.0792	0.185	0.121	0.352	0.636	0.94	0.85	orf19.1525	Ortholog(s) have role in nuclear-transcribed mRNA catabolic process, nonsense-mediated decay and cytoplasm, nucleus localization	Ca21chr2_C_albicans_SC5314	408210	409406	+	orf19.1525
orf19.1526	154.1	133.42	121.99	102.14	120.73	99.43	158.95	121.61	199.89	180.89	148.45	174.25	143.76	112.06	110.08	140.28	190.39	161.35	0.241728	0.0758917	-0.287316	-0.314646	-0.240616	-0.406453	-0.76966	-0.79699	0.335	0.768	0.274	0.238	0.356	0.116	0.0072	0.0062	0.573	0.886	0.514	0.475	0.593	0.312	0.0609	0.0557	orf19.1526	Protein involved in transcriptional regulation; ortholog of S. cerevisiae Snf2p, which is the catalytic subunit of the SWI/SNF chromatin remodeling complex; interacts with Swi1p; SWI/SNF complex is essential for hyphal growth and virulence	Ca21chr2_C_albicans_SC5314	410274	415346	+	SNF2
orf19.1527	5.06	5.75	10.73	6.92	6.24	4.75	2.5	5.52	3.3	4.7	8.23	7.01	5.4	8.83	5.49	4.01	4	7.62	-0.967074	0.35035	1.00183	0.352699	-0.854549	0.462875	1.11435	0.465224	0.114	0.63	0.152	0.631	0.234	0.456	0.0595	0.459	0.309	0.806	0.365	0.806	0.47	0.679	0.211	0.682	orf19.1527	Protein of unknown function; Spider biofilm induced	Ca21chr2_C_albicans_SC5314	415515	416069	-	orf19.1527
orf19.1528	131.43	116.69	130.72	154.07	149.49	166.19	98.42	139.7	161.33	118.98	130.98	153.88	124.06	142.39	157.84	119.06	140.16	142.43	-0.0337401	0.0299159	0.226161	0.377993	-0.225647	-0.161991	0.034254	0.186086	0.896	0.914	0.416	0.184	0.418	0.536	0.895	0.476	0.953	0.96	0.647	0.408	0.649	0.741	0.952	0.696	orf19.1528	Putative mitochondrial RNA polymerase specificity factor; possibly an essential gene, disruptants not obtained by UAU1 method	Ca21chr2_C_albicans_SC5314	416571	417626	+	orf19.1528
orf19.1529	0.02	0.3	0.74	1.16	0.02	0.02	1.86	0.02	1.06	1.05	0.02	0.02	0.16	0.95	0.02	0.94	1.05	0.02	5.78273	-0.757731	3.02028	-2.69782	2.60401	-3.93644	-0.158432	-5.87654	0.0218	0.746	0.112	0.312	0.328	0.0579	0.899	0.0201	0.117	0.875	0.306	0.552	0.567	0.208	0.954	0.111	orf19.1529	Protein of unknown function; macrophage-induced gene	Ca21chr2_C_albicans_SC5314	417866	418894	-	orf19.1529
orf19.1531	60.8	59.21	56.79	51.95	71.88	31.88	35.27	30.48	75.98	75.04	50.37	35.31	60.01	54.37	51.88	32.87	75.51	42.84	0.828733	0.907745	0.761293	0.557155	-0.41047	-0.331458	-0.47791	-0.682048	0.0294	0.0416	0.0789	0.199	0.343	0.319	0.155	0.061	0.139	0.171	0.249	0.427	0.581	0.558	0.37	0.214	orf19.1531	Ortholog(s) have RNA binding, protein heterodimerization activity, role in mRNA cleavage, mRNA polyadenylation and cytosol, mRNA cleavage factor complex, mitochondrion localization	Ca21chr2_C_albicans_SC5314	419748	422123	-	orf19.1531
orf19.1532	12.88	13.63	10.38	8.17	12.54	9.55	17.12	16.65	17.08	10.51	10.47	10.92	13.26	9.28	11.04	16.88	13.79	10.69	0.340005	-0.342171	-0.881001	-0.628859	0.652941	-0.0292348	-0.568065	-0.315923	0.428	0.442	0.0681	0.186	0.171	0.942	0.186	0.46	0.657	0.668	0.229	0.41	0.391	0.974	0.41	0.683	orf19.1532	Protein of the mitochondrial outer membrane, component of the Sorting and Assembly Machinery (SAM) involved in insertion of proteins into the outer membrane; mutants show loss of mtDNA	Ca21chr2_C_albicans_SC5314	422927	423997	+	SAM37
orf19.1533	44.59	63.02	49.4	34.46	56.01	12.2	16.04	25.76	59.29	70.05	22.54	25.49	53.8	41.93	34.11	20.9	64.67	24.02	1.42958	1.25474	0.881343	0.182866	-0.108755	-0.2836	-0.656993	-1.35547	0.0143	0.0586	0.17	0.783	0.871	0.526	0.158	0.0175	0.0911	0.209	0.39	0.895	0.941	0.734	0.373	0.103	orf19.1533	Possible vacuolar protein; Hap43-induced gene	Ca21chr2_C_albicans_SC5314	425071	426447	+	orf19.1533
orf19.1534	113.6	143.77	58.57	100.01	76.88	166.43	428.3	699.86	95.03	145.74	482.08	515.05	128.68	79.29	121.65	564.08	120.39	498.57	-2.08513	-2.05486	-2.78375	-2.22235	0.0896584	0.119929	-0.608961	-0.0475604	0.000197	0.000172	1.02e-05	8.92e-05	0.833	0.76	0.143	0.904	0.00747	0.00695	0.00137	0.00491	0.921	0.882	0.352	0.956	orf19.1534	Ortholog of S. cerevisiae Zrt3, vacuolar membrane zinc transporter; predicted Kex2 substrate; induced in oralpharyngeal candidasis; flow model biofilm induced; Spider biofilm induced	Ca21chr2_C_albicans_SC5314	427404	429179	+	orf19.1534
orf19.1535	13.5	7.26	4.86	9.58	0.73	13.28	5.39	5.67	28.18	25.44	17.21	15.56	10.38	7.22	7	5.53	26.81	16.39	0.708489	0.835817	0.335427	-0.72541	-1.55618	-1.42885	-1.92924	-2.99008	0.205	0.372	0.722	0.524	0.0956	0.0308	0.00811	0.00445	0.434	0.608	0.861	0.732	0.279	0.143	0.0653	0.0456	orf19.1535	Protein of unknown function; Hap43-induced gene	Ca21chr2_C_albicans_SC5314	429650	430444	-	orf19.1535
orf19.1536	208.48	191.63	149.8	145.13	188.85	194.32	71.8	77.99	265.49	258.22	105.13	108.7	200.06	147.47	191.59	74.9	261.86	106.91	1.29249	1.40092	0.962199	1.33977	-0.49778	-0.389344	-0.828069	-0.450494	5.02e-05	4.81e-05	0.00128	7.34e-05	0.0567	0.0935	0.00201	0.0562	0.00359	0.00354	0.0218	0.00442	0.205	0.275	0.0282	0.204	orf19.1536	Putative vacuolar transporter; Hap43-induced; required for normal filamentous growth; mRNA binds She3 and is localized to hyphal tips	Ca21chr2_C_albicans_SC5314	433195	434631	+	orf19.1536
orf19.1538	4.25	4.06	2.55	2.04	2.14	0.66	0.9	2.15	4.64	5.74	6.01	4.69	4.16	2.3	1.4	1.52	5.19	5.35	-0.0599933	1.41629	0.536772	-0.42172	-1.78066	-0.304371	-1.18389	-2.14238	0.918	0.14	0.579	0.696	0.065	0.621	0.0965	0.0205	0.963	0.348	0.772	0.846	0.223	0.8	0.28	0.112	orf19.1538	Putative syntaxin-like t-SNARE; macrophage/pseudohyphal-repressed	Ca21chr2_C_albicans_SC5314	434841	436109	-	TLG2
orf19.1539	144.91	104.77	54.13	50.95	60.4	145.66	7.75	1.96	60.76	20.91	28.74	12.13	124.84	52.54	103.03	4.85	40.83	20.43	0.922672	5.31002	4.07688	4.92705	-2.62011	1.76723	0.534094	1.38427	0.174	0.000511	0.00393	0.000958	0.0517	0.00393	0.326	0.0181	0.394	0.0127	0.0422	0.0184	0.194	0.0422	0.565	0.105	orf19.1539	Protein of unknown function; F-12/CO2 early biofilm induced	Ca21chr2_C_albicans_SC5314	437627	438826	-	orf19.1539
orf19.154	17.78	13.42	18.28	16.64	32.56	10.06	6.14	19.48	33.22	16.51	12.83	19.74	15.6	17.46	21.31	12.81	24.86	16.29	0.591616	0.170066	0.335256	0.349542	-0.191858	-0.613408	-0.448217	-0.433932	0.306	0.82	0.643	0.637	0.798	0.287	0.403	0.438	0.545	0.915	0.814	0.81	0.903	0.526	0.636	0.665	orf19.154	Putative ortholog of S. cerevisiae Utp30; a U3-containing 90S preribosome complex protein; Hap43-induced; Spider biofilm induced	Ca21chr2_C_albicans_SC5314	984999	986084	-	orf19.154
orf19.1541	8.88	4.94	6.19	16.16	24.01	0.02	0.47	0.59	1.25	2.11	0.72	1.46	6.91	11.18	12.01	0.53	1.68	1.09	0.663696	3.6184	4.26091	0.041573	-0.899992	2.05471	2.69722	-1.52211	0.746	0.126	0.0702	0.988	0.733	0.192	0.0788	0.495	0.874	0.328	0.233	0.995	0.868	0.419	0.249	0.71	orf19.1541	Protein with a globin-like domain; repressed by alpha pheromone in SpiderM medium; Spider biofilm induced	Ca21chr2_C_albicans_SC5314	443524	446421	-	orf19.1541
orf19.1542	145.22	131.58	106.4	106.21	108.95	156.72	228.32	168.9	105.97	129.3	193.09	209.3	138.4	106.31	132.84	198.61	117.64	201.2	-0.781212	-0.486069	-0.865112	-0.564641	-0.0543139	0.240829	-0.138214	0.162257	0.00897	0.0844	0.00555	0.0498	0.837	0.363	0.598	0.537	0.0692	0.259	0.0521	0.19	0.924	0.599	0.785	0.742	orf19.1542	Protein similar to S. cerevisiae Hex3p, which is involved in DNA damage response; transposon mutation affects filamentous growth	Ca21chr2_C_albicans_SC5314	448810	450618	-	HEX3
orf19.1543	52.18	42.38	34.99	26.75	8.01	38.53	47.07	50.57	28.45	30.57	66.44	83.85	47.28	30.87	23.27	48.82	29.51	75.14	-1.33714	-0.0670284	-0.702726	-1.42988	-0.592994	0.677114	0.0414161	-0.685742	0.00734	0.885	0.158	0.0198	0.201	0.146	0.928	0.213	0.0616	0.948	0.372	0.11	0.429	0.356	0.967	0.444	orf19.1543	Leucine zipper transcription factor; repressor of INO1 involved in inositol biosynthesis; functional homolog of S. cerevisiae Opi1; has putative Opi1-Sin3 interaction domain; interacts with ScSin3, but not CaSin3	Ca21chr2_C_albicans_SC5314	451490	452791	-	OPI1
orf19.1544	14.07	14.12	12.57	11.75	11.66	10.69	7.32	10.03	8.87	17.75	20.39	15.83	14.1	12.16	11.18	8.67	13.31	18.11	-0.546661	0.62841	0.410358	0.288682	-0.988114	0.186957	-0.0310954	-0.152771	0.2	0.26	0.453	0.611	0.0814	0.662	0.941	0.736	0.428	0.498	0.677	0.794	0.253	0.826	0.974	0.869	orf19.1544	Putative cis-golgi localized protein involved in ER to Golgi transport; Spider biofilm repressed	Ca21chr2_C_albicans_SC5314	455598	456395	+	orf19.1544
orf19.1545	43.9	53.69	49.94	53.93	45.56	44.64	46.96	45.85	74.7	45.8	37.88	53.45	48.8	51.93	45.1	46.4	60.25	45.66	0.395613	0.0687223	0.169445	-0.0361877	0.0498405	-0.277051	-0.176328	-0.381961	0.211	0.842	0.616	0.917	0.886	0.364	0.548	0.227	0.442	0.926	0.797	0.962	0.948	0.601	0.749	0.462	orf19.1545	Ortholog(s) have structural constituent of ribosome activity and mitochondrial small ribosomal subunit localization	Ca21chr2_C_albicans_SC5314	456504	456971	-	orf19.1545
orf19.1546	68.89	71.08	114.31	79.29	135.64	73.22	53.46	38.94	64.82	67.43	38.06	53.93	69.98	96.8	104.43	46.2	66.12	46	0.555755	0.689833	1.12939	1.1926	-0.0519396	0.0821388	0.521692	0.58491	0.131	0.0924	0.00954	0.00719	0.898	0.804	0.122	0.0895	0.335	0.273	0.0716	0.0609	0.953	0.907	0.322	0.268	orf19.1546	Membrane-localized protein of unknown function	Ca21chr2_C_albicans_SC5314	457283	458161	+	orf19.1546
orf19.1547	8.68	9.68	14.25	12.88	14.37	6.9	11.84	12.07	8.32	4.89	12.05	7.09	9.18	13.56	10.63	11.95	6.61	9.57	-0.541158	-0.39081	0.169096	-0.299945	0.35366	0.504008	1.06391	0.594873	0.333	0.484	0.74	0.589	0.529	0.362	0.0485	0.284	0.571	0.702	0.871	0.779	0.736	0.599	0.187	0.523	orf19.1547	Ortholog(s) have double-stranded DNA binding, polynucleotide 3'-phosphatase activity and role in double-strand break repair	Ca21chr2_C_albicans_SC5314	458182	459087	-	orf19.1547
orf19.1548	6.71	7.82	5.15	5.95	8.88	10.76	19.27	15.02	9.47	10.66	13.27	16.66	7.27	5.55	9.82	17.15	10.07	14.96	-0.559334	-1.16653	-1.54261	-0.723621	0.135859	-0.47134	-0.847415	-0.0284269	0.172	0.0239	0.00547	0.119	0.741	0.307	0.0826	0.947	0.392	0.123	0.0516	0.318	0.872	0.546	0.256	0.976	orf19.1548	Ortholog(s) have role in mRNA splicing, via spliceosome and U4/U6 x U5 tri-snRNP complex localization	Ca21chr2_C_albicans_SC5314	459139	459870	+	orf19.1548
orf19.1549	87.23	115.16	140.82	72.53	173.39	64.62	68.43	60.94	154.97	113.15	93.99	65.1	101.2	106.67	119.01	64.69	134.06	79.54	0.753925	0.657317	0.662792	0.726034	-0.307114	-0.403722	-0.398247	-0.335005	0.105	0.197	0.19	0.157	0.542	0.359	0.361	0.444	0.295	0.424	0.416	0.371	0.745	0.596	0.598	0.67	orf19.1549	Plasma membrane-associated protein identified in detergent-resistant membrane fraction (possible lipid raft component); repressed by nitric oxide; predicted transmembrane helix	Ca21chr2_C_albicans_SC5314	460292	461038	+	orf19.1549
orf19.155	51.6	71.74	109.58	43.54	107.4	41.47	30.29	22.54	69.75	77.37	31.59	48.19	61.67	76.56	74.44	26.42	73.56	39.89	0.925779	1.29053	1.45684	1.40674	-0.638519	-0.273769	-0.107459	-0.157561	0.0845	0.0544	0.0308	0.0381	0.334	0.563	0.815	0.738	0.259	0.2	0.143	0.162	0.573	0.76	0.912	0.87	orf19.155	Functional homolog of S. cerevisiae Ure2p, which is a regulator of nitrogen utilization, and which also has an infectious prion form called [URE3]; forms [URE3] prion when expressed in S. cerevisiae	Ca21chr2_C_albicans_SC5314	986487	987521	-	URE2
orf19.1551	0.45	0.16	0.21	0.84	1.53	0.02	0.05	0.7	0.51	0.5	0.09	0.77	0.3	0.52	0.77	0.38	0.5	0.43	1.01726	0.0913695	0.776988	-0.744094	0.0222457	-0.903641	-0.218023	-1.7391	0.591	0.968	0.717	0.756	0.992	0.628	0.898	0.394	0.78	0.986	0.857	0.88	0.997	0.805	0.954	0.628	orf19.1551	Predicted protein of unknown function; overlaps CPR3/orf19.1552	Ca21chr2_C_albicans_SC5314	461669	462172	+	orf19.1551
orf19.1552	171.83	217.61	317.7	180.07	363.8	87.28	78.75	85.46	79.74	161.31	59.36	56.84	194.72	248.89	225.54	82.11	120.52	58.1	0.96118	1.22196	1.54147	1.10203	0.512155	0.772939	1.09244	0.653009	0.111	0.0547	0.021	0.0793	0.417	0.166	0.0621	0.236	0.304	0.201	0.114	0.25	0.647	0.383	0.217	0.473	orf19.1552	Putative peptidyl-prolyl cis-trans isomerase; macrophage-induced protein; protein levels decrease in stationary phase yeast cultures; predicted mitochondrial localization; overlaps orf19.1551	Ca21chr2_C_albicans_SC5314	461344	461919	-	CPR3
orf19.1553	611.83	505.34	504.87	603.22	617.5	726.25	544.65	341.75	656.23	591.12	547.11	463.61	558.58	554.05	671.88	443.2	623.67	505.36	0.30839	0.339013	0.32356	0.60526	-0.1942	-0.163578	-0.17903	0.10267	0.33	0.255	0.286	0.0562	0.501	0.605	0.579	0.748	0.568	0.493	0.526	0.204	0.715	0.79	0.772	0.876	orf19.1553	Putative epsin; induced during the mating process; transcript is upregulated in an RHE model of oral candidiasis	Ca21chr2_C_albicans_SC5314	462431	463878	-	ENT3
orf19.1555	122.01	114.81	87.9	110.39	84.97	153.2	113.97	114.04	119.71	112.5	84.87	110.92	118.41	99.15	119.08	114.01	116.11	97.89	0.262094	0.0541709	-0.208116	0.00703477	0.236266	0.0283429	-0.233944	-0.0187932	0.38	0.861	0.503	0.982	0.453	0.922	0.426	0.949	0.615	0.935	0.717	0.992	0.677	0.964	0.656	0.977	orf19.1555	Putative nuclear pore-associated protein, required for small ribosomal subunit biogenesis; possibly an essential gene, disruptants not obtained by UAU1 method	Ca21chr2_C_albicans_SC5314	464538	468209	-	SAC3
orf19.1557	4.92	8.8	19.83	5.9	14.25	1.14	4.43	5.1	8.08	13.04	6.93	3.16	6.86	12.86	7.69	4.76	10.56	5.04	1.0833	0.423311	1.07708	-0.388042	0.0218134	-0.638178	0.0155871	-1.44953	0.261	0.71	0.316	0.756	0.986	0.454	0.983	0.158	0.499	0.853	0.555	0.88	0.994	0.677	0.993	0.372	orf19.1557	Ortholog(s) have S-adenosylmethionine-dependent methyltransferase activity, role in protein methylation and cytosol, nucleus localization	Ca21chr2_C_albicans_SC5314	468572	469414	-	orf19.1557
orf19.1559	535.21	446.19	570.41	619.31	751.29	1019.87	1454.03	1063.67	310.69	400.19	306.07	325.97	490.7	594.86	885.58	1258.85	355.44	316.02	0.161374	-1.39496	-1.11389	-0.559485	2.02204	0.465705	0.746784	1.30118	0.548	0.000296	0.0024	0.0855	5.47e-06	0.112	0.0212	0.000597	0.75	0.0094	0.0314	0.261	0.00102	0.306	0.114	0.014	orf19.1559	Aspartate-semialdehyde dehydrogenase; forms a homodimer; conserved in bacteria, archaea, and fungi but not in mammals; ketoconazole-repressed; protein present in exponential and stationary growth phase yeast cultures; GlcNAc-induced protein	Ca21chr2_C_albicans_SC5314	469612	470709	-	HOM2
orf19.156	123.35	119.97	116.53	121.56	148.76	76.79	24.67	61.58	69.04	83.27	64.8	37.03	121.66	119.04	112.77	43.13	76.15	50.91	0.611554	1.42503	1.39367	1.23072	-0.129599	0.683876	0.652519	0.489568	0.143	0.00701	0.00789	0.0167	0.787	0.0818	0.0939	0.204	0.353	0.0601	0.0642	0.0997	0.898	0.254	0.276	0.433	orf19.156	Protein lacking an ortholog in S. cerevisiae; transposon mutation affects filamentous growth; Hap43p-repressed gene	Ca21chr2_C_albicans_SC5314	988715	990196	-	FGR51
orf19.1560	335.52	291.38	356.74	386.42	357.11	437.05	275.39	185.36	333.46	341.82	279.81	171.93	313.45	371.58	397.08	230.37	337.64	225.87	0.625096	0.486944	0.733135	0.821317	0.0262102	-0.111943	0.134249	0.222431	0.0527	0.118	0.03	0.0156	0.928	0.714	0.671	0.476	0.196	0.315	0.141	0.0955	0.967	0.856	0.831	0.696	orf19.1560	Protein involved in chromatin assembly and disassembly; ortholog of S. cerevisiae Pob3; transposon mutation affects filamentous growth; rat catheter biofilm repressed	Ca21chr2_C_albicans_SC5314	471244	472860	+	POB3
orf19.1562	2.09	3.47	5.62	1.46	7.47	0.02	2.93	1.96	4.12	15.84	27.41	23.24	2.78	3.54	3.75	2.44	9.98	25.33	-1.68961	0.244892	0.255095	-2.81431	-3.48773	-1.55322	-1.54302	-4.61242	0.0403	0.88	0.87	0.219	0.0194	0.208	0.18	0.0302	0.168	0.945	0.94	0.453	0.109	0.438	0.402	0.141	orf19.1562	Protein of unknown function; flow model biofilm induced; Spider biofilm induced; repressed by alpha pheromone in SpiderM medium	Ca21chr2_C_albicans_SC5314	474686	475228	+	orf19.1562
orf19.1563	39.09	43.95	45.75	64.54	44.67	65.06	81.47	73.58	58.31	47.19	49.3	63.76	41.52	55.15	54.86	77.52	52.75	56.53	-0.0859464	-0.88319	-0.480772	-0.492206	0.452891	-0.344352	0.0580661	0.0466317	0.773	0.0154	0.134	0.135	0.164	0.275	0.842	0.876	0.889	0.0948	0.339	0.34	0.381	0.515	0.926	0.943	orf19.1563	Ortholog(s) have endoplasmic reticulum localization	Ca21chr2_C_albicans_SC5314	476654	478294	+	ECM3
orf19.1564	24.42	20.01	29.82	12.66	23.42	6.39	11.52	13.55	18.15	26.15	19.02	24.14	22.21	21.24	14.91	12.53	22.15	21.58	0.0232274	0.779965	0.543098	-0.127464	-0.723751	0.032987	-0.20388	-0.874442	0.964	0.251	0.415	0.859	0.289	0.948	0.685	0.148	0.984	0.489	0.645	0.935	0.529	0.977	0.84	0.36	orf19.1564	Plasma membrane-localized protein of unknown function	Ca21chr2_C_albicans_SC5314	478694	479263	+	orf19.1564
orf19.1565	171.55	150.43	192.76	201.04	307.14	276.64	319.33	255.27	150.35	131.32	136.3	126.81	160.99	196.9	291.89	287.3	140.83	131.55	0.0956049	-0.826315	-0.533704	0.0345413	1.11501	0.193095	0.485706	1.05395	0.681	0.00321	0.0378	0.884	0.000326	0.408	0.0524	0.000493	0.837	0.0374	0.161	0.947	0.00992	0.64	0.196	0.0125	orf19.1565	Protein of unknown function	Ca21chr2_C_albicans_SC5314	479343	481184	-	orf19.1565
orf19.1566	204.07	196.3	202.51	250.09	249.2	177.45	485.58	390.24	342.7	284.71	527.95	393.98	200.18	226.3	213.32	437.91	313.7	460.96	-0.542382	-1.13331	-0.96831	-1.06069	-0.0487688	-0.6397	-0.474697	-0.567079	0.0773	0.000906	0.00319	0.00151	0.864	0.0336	0.105	0.0553	0.246	0.0178	0.0373	0.024	0.937	0.15	0.295	0.202	orf19.1566	Putative U3 snoRNP protein; Hap43-induce; physically interacts with TAP-tagged Nop1; Spider biofilm induced	Ca21chr2_C_albicans_SC5314	481408	484236	+	UTP21
orf19.1567	94.61	104.14	66.79	76.28	64.96	78.05	51.84	63.92	90.76	83.3	135.4	85.92	99.38	71.54	71.51	57.88	87.03	110.66	-0.315382	0.739778	0.26718	0.264536	-0.865189	0.189971	-0.282628	-0.285272	0.252	0.0289	0.394	0.406	0.013	0.483	0.306	0.311	0.489	0.138	0.627	0.637	0.0862	0.701	0.546	0.55	orf19.1567	Ortholog(s) have Rab guanyl-nucleotide exchange factor activity, phosphatidylinositol binding activity	Ca21chr2_C_albicans_SC5314	484560	487664	+	orf19.1567
orf19.1569	344.92	295.73	305.79	387.6	386.12	282.74	202.13	241.04	671.13	449.37	196.8	254.34	320.33	346.7	334.43	221.58	560.25	225.57	1.28766	0.522956	0.624791	0.578173	-0.0119534	-0.776653	-0.674818	-0.721436	0.000809	0.0844	0.0484	0.0588	0.966	0.0234	0.0478	0.0326	0.0167	0.259	0.187	0.21	0.985	0.122	0.185	0.148	orf19.1569	Putative U3 snoRNP protein; Ssr1-induced; repressed by prostaglandins; heterozygous null mutant is resistant to parnafungin	Ca21chr2_C_albicans_SC5314	487896	491423	-	UTP22
orf19.1570	248.51	262.43	179.9	209.12	148.45	232.29	280.19	163.1	238.15	300.93	225.39	187.28	255.47	194.51	190.37	221.65	269.54	206.34	0.385275	0.287044	-0.112034	-0.172774	0.0276611	-0.0705702	-0.469648	-0.530388	0.231	0.368	0.721	0.581	0.929	0.823	0.152	0.107	0.467	0.604	0.86	0.773	0.968	0.916	0.364	0.298	orf19.1570	2,3-epoxysqualene-lanosterol cyclase (lanosterol synthase), conversion of 2,3-oxidosqualene to lanosterol in sterol biosynthesis; fluconazole-induced; possibly essential, disruptants not obtained by UAU1 method; rat catheter biofilm induced	Ca21chr2_C_albicans_SC5314	491866	494052	+	ERG7
orf19.1573	267.15	220.01	325.23	321.54	275.23	298.69	256.6	243.87	188.23	233.18	188.04	198.9	243.58	323.38	286.96	250.23	210.7	193.47	0.11684	-0.0441224	0.3725	0.197564	0.369464	0.208502	0.625125	0.450188	0.615	0.851	0.142	0.408	0.129	0.377	0.0202	0.0713	0.796	0.931	0.35	0.639	0.333	0.612	0.112	0.235	orf19.1573	Ortholog(s) have endoplasmic reticulum, fungal-type vacuole membrane localization	Ca21chr2_C_albicans_SC5314	496654	500706	-	orf19.1573
orf19.1574	17.06	19.38	24.9	17.51	11.08	28.71	39.27	32.71	20.27	26.4	43.26	30.18	18.22	21.21	19.89	35.99	23.34	36.72	-0.661928	-0.936795	-0.754772	-0.926645	-0.0679108	-0.342778	-0.160755	-0.332627	0.114	0.0596	0.102	0.0657	0.872	0.445	0.701	0.466	0.31	0.211	0.29	0.224	0.941	0.671	0.849	0.687	orf19.1574	Putative TFIID subunit involved in RNA polymerase II transcription initiation; possibly an essential gene, disruptants not obtained by UAU1 method	Ca21chr2_C_albicans_SC5314	501240	503006	+	orf19.1574
orf19.1575	197	171.33	352.45	267.83	436.77	241.91	523.27	277.89	227.05	245.91	118.23	163.43	184.17	310.14	339.34	400.58	236.48	140.83	0.768316	-1.07504	-0.324791	-0.242211	1.47941	-0.363949	0.386301	0.468881	0.0439	0.00804	0.38	0.502	0.000893	0.308	0.297	0.203	0.177	0.0649	0.615	0.716	0.0177	0.547	0.537	0.432	orf19.1575	Phosphoribosylpyrophosphate synthetase; enzyme of purine, pyrimidine, histidine, and tryptophan biosynthesis; essential; flucytosine induced; macrophage/pseudohyphal-induced	Ca21chr2_C_albicans_SC5314	503401	504363	+	PRS1
orf19.1576	36.73	29.9	24.46	33.21	24.93	21.45	55.31	32.06	26.79	39.56	43.35	45.1	33.32	28.83	23.19	43.69	33.17	44.22	-0.449134	-0.21537	-0.420339	-0.742666	-0.196654	0.0371103	-0.167859	-0.490186	0.186	0.559	0.26	0.075	0.582	0.913	0.62	0.196	0.411	0.757	0.498	0.242	0.774	0.96	0.8	0.423	orf19.1576	Ortholog(s) have nuclear localization sequence binding, ubiquitin binding activity, role in response to ethanol and cytosol localization	Ca21chr2_C_albicans_SC5314	504784	506652	+	orf19.1576
orf19.1578	200.35	238.28	218.07	200.66	252.81	186.82	224.82	306.61	369.73	304.87	472.17	321.87	219.31	209.37	219.81	265.72	337.3	397.02	-0.210556	-0.273002	-0.3348	-0.279786	-0.554219	-0.616665	-0.678463	-0.623449	0.485	0.34	0.249	0.328	0.0736	0.0487	0.0335	0.0464	0.702	0.578	0.486	0.566	0.239	0.187	0.15	0.182	orf19.1578	Ortholog of S. cereviaie Rrp5, an RNA binding protein involved in synthesis of 18S and 5.8S rRNAs; Hap43-induced gene	Ca21chr2_C_albicans_SC5314	509452	514620	+	orf19.1578
orf19.158	32.94	40.14	53.78	38.79	67.74	55.45	40.14	79.8	58.66	41.26	74.81	89.11	36.54	46.28	61.59	59.97	49.96	81.96	-0.722327	-0.79164	-0.472919	-0.0409986	-0.374956	-0.444269	-0.125548	0.306372	0.0399	0.0544	0.206	0.91	0.3	0.222	0.706	0.362	0.167	0.2	0.436	0.959	0.539	0.455	0.852	0.599	orf19.158	Ortholog of S. cerevisiae Apd1; required for normal localization of actin patches and normal tolerance of sodium ions and hydrogen peroxide; Hap43-induced; Spider biofilm induced	Ca21chr3_C_albicans_SC5314	232741	233667	-	orf19.158
orf19.1580	12.17	14.3	8.41	12.15	13.75	22.15	7.86	15.06	6.33	4.36	11.1	15.15	13.24	10.28	17.95	11.46	5.34	13.13	-1.27961	0.0886808	-0.270294	0.512724	-0.0537577	1.31453	0.95556	1.73858	0.0314	0.867	0.615	0.331	0.92	0.0266	0.0948	0.00481	0.144	0.939	0.797	0.569	0.963	0.131	0.277	0.0478	orf19.1580	Protein of unknown function; Spider biofilm induced	Ca21chr2_C_albicans_SC5314	514977	517088	-	orf19.1580
orf19.1582	1.22	0.86	0.49	2.29	0.02	0.02	1.86	8.4	0.92	1.3	3.77	2.43	1.04	1.39	0.02	5.13	1.11	3.1	-1.49597	-2.3	-2.18317	-8.14189	0.725048	-0.0789787	0.0378529	-5.92087	0.156	0.0488	0.0512	0.00139	0.428	0.946	0.973	0.0131	0.37	0.187	0.193	0.0229	0.657	0.976	0.988	0.0866	orf19.1582	Predicted membrane transporter; member of the drug:proton antiporter (12 spanner) (DHA1) family, major facilitator superfamily (MFS); mRNA binds She3	Ca21chr2_C_albicans_SC5314	519117	520844	+	orf19.1582
orf19.1584	183.64	212.94	592.18	273.76	478.11	162.17	455.02	350.74	67.95	124.48	19.9	39.68	198.29	432.97	320.14	402.88	96.21	29.79	1.73223	-1.02512	0.0256985	-0.519369	3.86608	1.10873	2.15955	1.61448	0.0104	0.0537	0.961	0.306	1.61e-05	0.0378	0.000994	0.00538	0.0752	0.199	0.983	0.546	0.00184	0.161	0.0188	0.051	orf19.1584	Predicted MFS membrane transporter; monocarboxylate porter family member; colony morphology-related gene regulation by Ssn6; flow model biofilm induced; Spider biofilm induced	Ca21chr2_C_albicans_SC5314	521169	522701	+	orf19.1584
orf19.1585	596.92	867.92	895.64	1272.05	1185.24	1047.99	10551.9	10470.4	751.97	1511.9	1511.11	3804.26	732.42	1083.85	1116.61	10511.1	1131.94	2657.69	-1.17889	-3.86588	-3.31275	-3.23554	2.11231	-0.574669	-0.0215477	0.0556646	0.0276	3.33e-06	2.58e-05	2.78e-05	0.00194	0.197	0.962	0.901	0.134	0.000771	0.00253	0.0026	0.0277	0.425	0.984	0.955	orf19.1585	Zinc transporter; ciclopirox olamine, fluconazole, alkaline repressed; transcript induced by amphotericin B, interaction with macrophages; possibly essential (UAU1 method); induced in oralpharyngeal candidiasis; Spider biofilm induced	Ca21chr2_C_albicans_SC5314	524084	525196	+	ZRT2
orf19.1586	2.12	2.69	12	4.97	3.12	0.12	3.57	3.25	1.11	1.42	1.15	0.77	2.41	8.48	1.62	3.41	1.27	0.96	0.402565	-0.491036	1.14639	-2.547	1.8242	0.930603	2.56803	-1.12537	0.764	0.655	0.218	0.0833	0.171	0.427	0.0191	0.438	0.884	0.821	0.451	0.257	0.391	0.656	0.108	0.666	orf19.1586	Putative phosphatidylinositol-specific phospholipase C (PI-PLC); predicted type 2 membrane protein; no S. cerevisiae ortholog; role in, and regulated by, filamentation, Hap43p; almost identical to orf19.5797	Ca21chr2_C_albicans_SC5314	525603	526490	-	FGR22
orf19.1587	4.96	2.83	4.58	5.2	3.89	0.02	19.17	7.34	10.42	8.42	49.02	29.02	3.9	4.89	1.96	13.25	9.42	39.02	-2.02106	-1.3778	-0.998401	-5.37987	-1.9613	-1.31804	-0.938644	-5.32012	0.00397	0.168	0.257	0.00849	0.0108	0.162	0.25	0.00821	0.0424	0.386	0.494	0.0672	0.0769	0.378	0.487	0.0658	orf19.1587	Putative glucose transporter of the major facilitator superfamily; the C. albicans glucose transporter family comprises 20 members; 12 probable membrane-spanning segments; regulated by Nrg1	Ca21chr2_C_albicans_SC5314	526890	528401	-	HGT20
orf19.1588	46.84	59.91	36.07	75.18	92.85	78.39	89.18	119.69	54.12	53.22	63.61	86.78	53.38	55.63	85.62	104.44	53.67	75.19	-0.463491	-1.01236	-1.01123	-0.324925	0.527532	-0.0213342	-0.0202108	0.666099	0.193	0.0136	0.0123	0.36	0.15	0.952	0.954	0.0679	0.419	0.0883	0.0832	0.597	0.363	0.979	0.979	0.229	orf19.1588	Putative mitochondrial protein of unknown function; regulated by Sef1p-, Sfu1p-, and Hap43p	Ca21chr2_C_albicans_SC5314	529140	529559	+	orf19.1588
orf19.1589	46.88	34.55	50.16	67.5	64.24	56.32	76.25	79.46	76.12	54.73	86.87	58.59	40.72	58.83	60.28	77.86	65.42	72.73	-0.148483	-0.956012	-0.419951	-0.383198	0.126191	-0.681338	-0.145277	-0.108524	0.619	0.0127	0.2	0.249	0.693	0.0476	0.625	0.721	0.799	0.0847	0.428	0.486	0.844	0.185	0.803	0.86	orf19.1589	Putative transcription factor component of the core factor (CF) rDNA transcription factor complex; Spider biofilm induced	Ca21chr2_C_albicans_SC5314	530098	531411	+	orf19.1589
orf19.1589.1	4.75	6.42	6.86	5.25	3.24	5.76	11.19	11.2	3.54	5.27	5.82	7.16	5.58	6.05	4.5	11.2	4.4	6.49	-0.582474	-1.02527	-0.919161	-1.3489	0.804666	0.361873	0.467979	0.038244	0.318	0.0815	0.0952	0.0383	0.153	0.538	0.404	0.951	0.557	0.254	0.278	0.162	0.367	0.743	0.636	0.978	orf19.1589.1	Has domain(s) with predicted catalytic activity, pyridoxal phosphate binding activity and role in biosynthetic process	Ca21chr2_C_albicans_SC5314	532131	533492	-	orf19.1589.1
orf19.1590	7.19	6.38	5.05	5.7	8.47	7	4.96	4.08	9.2	4.61	9.62	9.48	6.78	5.37	7.73	4.52	6.9	9.55	-0.531961	0.640176	0.310614	0.814399	-1.13454	0.037593	-0.29197	0.211816	0.289	0.342	0.642	0.228	0.0934	0.942	0.579	0.68	0.528	0.58	0.813	0.463	0.275	0.974	0.772	0.837	orf19.1590	Ortholog of C. dubliniensis CD36 : Cd36_18970, C. parapsilosis CDC317 : CPAR2_212800, Debaryomyces hansenii CBS767 : DEHA2F08690g and Candida guilliermondii ATCC 6260 : PGUG_01488	Ca21chr2_C_albicans_SC5314	904041	905822	+	orf19.1590
orf19.1591	649.79	566.39	631.51	553.73	643.03	448.64	199.18	192.14	507.99	840.66	207.76	318.84	608.09	592.62	545.83	195.66	674.33	263.3	1.34806	1.63406	1.60292	1.46726	-0.402495	-0.116488	-0.14763	-0.283288	0.00107	0.000183	0.000259	0.000392	0.192	0.74	0.68	0.417	0.0196	0.0072	0.00871	0.011	0.418	0.872	0.836	0.647	orf19.1591	Acetyl-CoA acetyltransferase; role in ergosterol biosynthesis; soluble in hyphae; changes in protein abundance associated with azole resistance; fluconazole or ketoconazole induced; macrophage-downregulated protein; GlcNAc-induced protein	Ca21chr2_C_albicans_SC5314	902615	903823	+	ERG10
orf19.1592	11.22	17.14	17.51	11.5	14.91	17.63	8.4	28.89	14.52	10.98	21.39	30.07	14.18	14.51	16.27	18.64	12.75	25.73	-0.985838	-0.51541	-0.49971	-0.276847	-0.349056	0.121372	0.137072	0.359935	0.0517	0.37	0.369	0.621	0.511	0.813	0.781	0.479	0.194	0.606	0.605	0.801	0.722	0.911	0.894	0.698	orf19.1592	Protein of unknown function; Spider biofilm induced	Ca21chr2_C_albicans_SC5314	901037	901795	-	orf19.1592
orf19.1595	24.96	19.1	25.25	26.4	20.77	46.44	13.88	27.8	17.85	21.26	32.88	24.52	22.03	25.83	33.61	20.84	19.55	28.7	-0.559193	-0.0280145	0.212591	0.505074	-0.358314	0.172865	0.41347	0.705953	0.209	0.956	0.665	0.316	0.476	0.699	0.336	0.115	0.439	0.981	0.827	0.555	0.696	0.848	0.574	0.311	orf19.1595	Ortholog(s) have Dsc E3 ubiquitin ligase complex, endoplasmic reticulum localization	Ca21chr4_C_albicans_SC5314	835182	836888	+	orf19.1595
orf19.1596	47.25	32.21	32.2	40.34	45.31	79.68	34.51	22.28	16.45	28.87	19.93	12.88	39.73	36.27	62.49	28.39	22.66	16.41	0.412281	0.606188	0.497829	1.23851	0.664918	0.858825	0.750466	1.49114	0.408	0.205	0.287	0.0145	0.222	0.0575	0.0876	0.00237	0.64	0.434	0.526	0.0917	0.456	0.207	0.265	0.0311	orf19.1596	Protein lacking an ortholog in S. cerevisiae; transposon mutation affects filamentous growth; possibly an essential gene, disruptants not obtained by UAU1 method	Ca21chr4_C_albicans_SC5314	832750	834546	+	FGR28
orf19.1597	173.96	156.98	176.41	150.09	254.07	98.96	57.37	72	130.35	161.77	70.1	47.82	165.47	163.25	176.52	64.68	146.06	58.96	1.31655	1.31462	1.29318	1.25095	0.188583	0.186645	0.16521	0.122983	0.0048	0.00746	0.0083	0.0101	0.673	0.616	0.657	0.741	0.0477	0.062	0.0662	0.0738	0.832	0.797	0.823	0.872	orf19.1597	Vacuolar membrane protein; depletion causes abnormal vacuolar morphology, cell separation defect, sensitivity to cell wall stress, increased hyphal branching; essential, no mammalian homolog; Cyr1-regulated; rat catheter biofilm repressed	Ca21chr2_C_albicans_SC5314	1912340	1913206	+	ABG1
orf19.1598	220.1	174.74	188.44	195.48	268.39	124.95	144.13	140.76	188.04	238.53	79.65	70.75	197.42	191.96	196.67	142.44	213.28	75.2	1.49601	0.463774	0.432517	0.364793	0.919315	-0.112917	-0.144173	-0.211898	0.000572	0.183	0.214	0.288	0.0184	0.729	0.66	0.517	0.0137	0.406	0.447	0.527	0.106	0.865	0.824	0.727	orf19.1598	C-14 sterol reductase, has a role in ergosterol biosynthesis; mutation confers increased sensitivity to dyclonine; rat catheter and Spider biofilm repressed	Ca21chr2_C_albicans_SC5314	1913346	1914692	-	ERG24
orf19.1600	79.65	54.39	52.1	92.4	69.83	89.31	207.69	213.3	50.66	60.09	99.17	165.38	67.02	72.25	79.57	210.49	55.37	132.27	-1.21305	-1.67591	-1.59044	-1.41179	0.722436	0.259575	0.34505	0.523697	0.00334	0.000292	0.000391	0.00111	0.0474	0.472	0.335	0.156	0.0384	0.00935	0.011	0.0202	0.185	0.692	0.573	0.37	orf19.1600	Ortholog of C. dubliniensis CD36 : Cd36_23530, C. parapsilosis CDC317 : CPAR2_406140, Candida tenuis NRRL Y-1498 : CANTEDRAFT_116829 and Debaryomyces hansenii CBS767 : DEHA2B01826g	Ca21chr2_C_albicans_SC5314	1919281	1921410	+	orf19.1600
orf19.1601	4145.08	3607.2	5467.54	3660.5	8656.02	3137.02	6034.03	2897.68	3342.38	6756.02	836.68	1672.79	3876.14	4564.02	5896.52	4465.85	5049.2	1254.74	2.00024	-0.220237	0.00427843	0.232829	1.91155	-0.308934	-0.084419	0.144132	0.00375	0.706	0.994	0.698	0.00229	0.631	0.898	0.826	0.0408	0.852	0.998	0.847	0.0305	0.806	0.954	0.918	orf19.1601	Ribosomal protein, large subunit; induced by ciclopirox olamine treatment; genes encoding cytoplasmic ribosomal subunits are downregulated upon phagocytosis by murine macrophages; Hap43-induced gene; Spider biofilm repressed	Ca21chr2_C_albicans_SC5314	1921934	1923103	+	RPL3
orf19.1604	199.14	162.66	116.63	143	95.17	311.28	122.46	171.23	129.92	111.3	142.35	214.44	180.9	129.81	203.23	146.85	120.61	178.39	-0.537838	0.276569	-0.201176	0.215459	-0.2333	0.581107	0.103362	0.519997	0.234	0.548	0.661	0.639	0.612	0.2	0.814	0.249	0.47	0.749	0.825	0.811	0.795	0.429	0.912	0.486	orf19.1604	Predicted Gal4-like DNA-binding transcription factor; Spider biofilm induced	Ca21chr2_C_albicans_SC5314	1930310	1933514	-	orf19.1604
orf19.1605	29.63	30.22	31.12	24.5	17.63	13.21	16.79	13.36	25.48	31.34	12.2	13.37	29.92	27.81	15.42	15.08	28.41	12.79	1.14422	1.06194	0.934075	0.0795026	0.169438	0.0871576	-0.0407107	-0.895283	0.00698	0.0183	0.0323	0.856	0.707	0.775	0.891	0.022	0.0599	0.106	0.147	0.933	0.852	0.89	0.951	0.117	orf19.1605	Putative DNA mismatch repair factor; ortholog of S. cerevisiae PMS1 which is an ATP-binding protein involved in DNA mismatch repair	Ca21chr2_C_albicans_SC5314	1936617	1939349	-	PMS1
orf19.1606	12.61	13.46	10.44	11.18	10.08	8.68	4.75	13.85	11.27	6.4	7.69	7.31	13.04	10.81	9.38	9.3	8.83	7.5	0.192919	0.378641	0.113573	-0.10477	0.414636	0.600359	0.335291	0.116948	0.718	0.508	0.841	0.861	0.505	0.218	0.482	0.818	0.858	0.72	0.926	0.935	0.718	0.452	0.7	0.914	orf19.1606	Protein of unknown function; Plc1-regulated	Ca21chr3_C_albicans_SC5314	524219	525844	+	orf19.1606
orf19.1607	462.66	390.61	480.12	409.69	482.37	360.09	423.27	504.41	345.74	373.33	286.91	473.64	426.63	444.91	421.23	463.84	359.54	380.27	-0.0457978	-0.110026	-0.0422479	-0.131438	0.30456	0.240331	0.30811	0.21892	0.878	0.71	0.889	0.655	0.304	0.433	0.33	0.471	0.944	0.853	0.95	0.821	0.543	0.661	0.568	0.691	orf19.1607	Putative transporter of divalent cations; hyphal-induced expression; rat catheter biofilm induced	Ca21chr3_C_albicans_SC5314	517727	520516	-	ALR1
orf19.1608	11.02	10.62	9.14	8.9	6.03	5.28	8.07	5.79	7.48	6.3	10.32	11.26	10.82	9.02	5.66	6.93	6.89	10.79	-0.6414	0.75527	0.490957	-0.189941	-0.745401	0.651269	0.386955	-0.293942	0.16	0.16	0.35	0.743	0.168	0.151	0.379	0.563	0.376	0.376	0.588	0.873	0.387	0.363	0.615	0.76	orf19.1608	Ortholog(s) have cytosol, nucleus localization	Ca21chr3_C_albicans_SC5314	514997	516763	-	orf19.1608
orf19.1609	70.5	57.81	60.7	57.71	60.15	55.32	235.41	189.91	185.18	100.57	183.37	163.06	64.16	59.2	57.73	212.66	142.88	173.21	-0.340824	-1.71385	-1.82597	-1.86389	0.277638	-1.09538	-1.2075	-1.24543	0.251	7.94e-05	3.9e-05	4.26e-05	0.355	0.00279	0.00126	0.00126	0.489	0.0046	0.00315	0.00329	0.593	0.0344	0.0217	0.0217	orf19.1609	Ortholog(s) have role in endonucleolytic cleavage in ITS1 to separate SSU-rRNA from 5.8S rRNA and LSU-rRNA from tricistronic rRNA transcript (SSU-rRNA, 5.8S rRNA, LSU-rRNA) and mitotic spindle pole body, nucleolus localization	Ca21chr3_C_albicans_SC5314	512847	514847	+	orf19.1609
orf19.1610	6.61	4.06	4.51	2.02	5.86	0.73	0.37	0.86	2.56	3.29	5.21	4.53	5.34	3.26	3.3	0.61	2.93	4.87	-0.758387	3.06906	2.22458	1.66345	-2.97434	0.8531	0.00861849	-0.552508	0.364	0.0341	0.118	0.257	0.0404	0.3	0.992	0.573	0.601	0.152	0.315	0.495	0.168	0.539	0.997	0.768	orf19.1610	Putative protein of unknown function, transcription is activated in the presence of elevated CO2	Ca21chr3_C_albicans_SC5314	511399	512532	+	orf19.1610
orf19.1611	46.54	33.92	14.66	16.94	22.87	44.24	17.23	19.78	70.62	50.15	20.05	23.88	40.23	15.8	33.56	18.5	60.38	21.97	1.45419	1.07247	-0.257391	0.77078	-0.201545	-0.583261	-1.91312	-0.884952	0.0016	0.0325	0.605	0.118	0.682	0.094	0.000192	0.0218	0.0247	0.148	0.79	0.315	0.838	0.276	0.00735	0.117	orf19.1611	Protein of unknown function; Spider biofilm induced	Ca21chr3_C_albicans_SC5314	509772	510704	-	orf19.1611
orf19.1613	493.44	434.76	482.63	650.47	617.28	518.56	588.06	484.14	440.93	499.97	741.75	641.54	464.1	566.55	567.92	536.1	470.45	691.65	-0.549728	-0.222215	0.0430745	0.0712419	-0.350105	-0.0225932	0.242697	0.270864	0.0698	0.402	0.875	0.789	0.212	0.934	0.401	0.338	0.232	0.635	0.942	0.898	0.443	0.97	0.633	0.576	orf19.1613	Putative acetolactate synthase; regulated by Gcn4p; induced by amino acid starvation (3-AT treatment); stationary phase enriched protein	Ca21chr3_C_albicans_SC5314	507202	509253	+	ILV2
orf19.1614	12.88	13.46	7.81	12.68	0.73	3.26	22.84	19.82	8.4	7.47	14.78	11.75	13.17	10.25	2	21.33	7.94	13.26	-0.73942	-0.655863	-1.02985	-3.70184	0.645148	0.728706	0.354717	-2.31727	0.142	0.164	0.0398	0.000392	0.174	0.144	0.468	0.0122	0.351	0.381	0.166	0.011	0.395	0.354	0.689	0.0826	orf19.1614	Ammonium permease; Mep1 more efficient permease than Mep2, Mep2 has additional regulatory role; 11 predicted transmembrane regions; low mRNA abundance; hyphal downregulated; flow model biofilm induced	Ca21chr3_C_albicans_SC5314	504791	506398	+	MEP1
orf19.1616	11.29	14.4	8.76	6.57	6.52	6.23	9.26	12.22	22.13	23.62	23.75	24.78	12.85	7.67	6.38	10.74	22.87	24.27	-0.0857339	0.178112	-0.585706	-0.821084	-1.10804	-0.844199	-1.60802	-1.8434	0.786	0.702	0.241	0.137	0.022	0.0307	0.000904	0.000849	0.897	0.849	0.478	0.344	0.117	0.142	0.0178	0.0172	orf19.1616	Protein of unknown function; repressed by a1/alpha2 in white-phase cells, a-specific, alpha factor-induced; Hap43-repressed; flow model biofilm induced; Tn mutation affects filamentous growth;	Ca21chr3_C_albicans_SC5314	499572	502916	+	FGR23
orf19.1617	20.26	25.46	23.67	19.86	10.42	35.49	9.04	9.72	33.85	22.73	34.43	44.46	22.86	21.77	22.95	9.38	28.29	39.44	-0.478627	1.25231	1.1788	1.0609	-2.03157	-0.300637	-0.374146	-0.492047	0.269	0.0792	0.0925	0.138	0.00693	0.515	0.407	0.314	0.507	0.249	0.274	0.346	0.0597	0.725	0.639	0.554	orf19.1617	Protein similar to S. cerevisiae Ydr282cp; transposon mutation affects filamentous growth; Hap43p-repressed gene	Ca21chr3_C_albicans_SC5314	497489	498661	+	orf19.1617
orf19.1618	546.43	535.54	382.53	397.13	413.54	419.84	309.92	364.7	780.15	876.66	925.28	600.99	540.98	389.83	416.69	337.31	828.4	763.13	0.16122	0.688024	0.214071	0.3113	-1.1412	-0.614396	-1.08835	-0.99112	0.598	0.0196	0.416	0.235	0.000899	0.0548	0.00229	0.00395	0.785	0.11	0.647	0.472	0.0177	0.201	0.0306	0.0422	orf19.1618	Glucosamine-6-phosphate synthase, homotetrameric enzyme of chitin/hexosamine biosynthesis; inhibited by UDP-GlcNAc, FMDP, N-acyl peptide, kanosamine-6-P; functional homolog of S. cerevisiae Gfa1p; Cagrowth-phase regulated; catalytic Cys	Ca21chr3_C_albicans_SC5314	493471	495612	-	GFA1
orf19.1619	118.71	113.63	101.07	111.95	109.59	138.01	198.2	142.72	112.78	107	119.01	123.26	116.17	106.51	123.8	170.46	109.89	121.14	-0.140297	-0.5048	-0.630737	-0.420387	0.444757	0.0802535	-0.0456832	0.164667	0.569	0.0608	0.0232	0.111	0.0939	0.743	0.851	0.504	0.764	0.214	0.121	0.305	0.276	0.873	0.931	0.717	orf19.1619	Putative kinase subunit of RNA polymerase II carboxy-terminal domain kinase I; possibly an essential gene, disruptants not obtained by UAU1 method	Ca21chr3_C_albicans_SC5314	489183	490943	-	orf19.1619
orf19.1621	223.03	230.42	196.1	170.83	217.65	221.84	94.29	83.2	377.58	513.47	248.03	197.32	226.72	183.47	219.74	88.74	445.53	222.67	0.998943	1.37807	1.07084	1.33291	-1.34149	-0.962367	-1.2696	-1.00753	0.0017	0.000137	0.00116	0.000181	0.000172	0.00227	0.000245	0.00159	0.0257	0.00614	0.0207	0.00714	0.00695	0.0303	0.00847	0.0247	orf19.1621	G-protein alpha subunit; regulates filamentous growth, copper resistance; involved in cAMP-mediated glucose signaling; reports differ on role in cAMP-PKA pathway, MAP kinase cascade; Gpr1 C terminus binds Gpa2; regulates HWP1 and ECE1	Ca21chr3_C_albicans_SC5314	484971	486479	-	GPA2
orf19.1622	50.57	54.78	46.26	40.62	38.57	34.39	52.92	47.47	90.81	50.67	79.62	49.01	52.67	43.44	36.48	50.2	70.74	64.32	0.113164	0.094294	-0.190269	-0.439964	-0.35392	-0.37279	-0.657353	-0.907048	0.727	0.801	0.613	0.276	0.347	0.267	0.0615	0.0205	0.863	0.905	0.795	0.515	0.585	0.505	0.215	0.112	orf19.1622	Putative condensin G	Ca21chr3_C_albicans_SC5314	480750	484529	-	YCG1
orf19.1623	143.92	129.9	134.25	124.43	150.83	161.77	96.68	88.48	104.97	116.5	175.86	145.26	136.91	129.34	156.3	92.58	110.73	160.56	-0.532588	0.579395	0.497619	0.771601	-0.805108	0.306875	0.225099	0.49908	0.0324	0.0321	0.0595	0.00698	0.00532	0.192	0.33	0.043	0.147	0.146	0.211	0.0599	0.0507	0.418	0.569	0.174	orf19.1623	AP-1 bZIP transcription factor; apoptotic, oxidative stress response/resistance, multidrug resistance; nuclear in oxidative stress; complements S. cerevisiae yap1 mutant; oralpharyngeal candidasis-, human neutrophil, Spider biofilm induced	Ca21chr3_C_albicans_SC5314	479014	480513	+	CAP1
orf19.1624	100.79	110.39	73.96	102.46	117.81	89.84	35.38	81.01	142.81	115.69	157.57	90.85	105.59	88.21	103.82	58.19	129.25	124.21	0.0988697	0.793229	0.521831	0.754354	-0.980536	-0.286176	-0.557575	-0.325052	0.775	0.0681	0.213	0.0819	0.0284	0.414	0.124	0.358	0.89	0.229	0.445	0.254	0.136	0.645	0.325	0.595	orf19.1624	Non-catalytic subunit of N-terminal acetyltransferase of the NatC type; flow model biofilm repressed	Ca21chr3_C_albicans_SC5314	474903	477388	-	orf19.1624
orf19.1625	117.62	111.74	127.48	125.99	196.82	122.75	96.03	65.47	152.74	151.58	79.49	67.51	114.68	126.73	159.79	80.75	152.16	73.5	1.05151	0.60515	0.749548	1.04194	0.0381137	-0.408245	-0.263847	0.0285433	0.00217	0.0619	0.0244	0.00365	0.902	0.151	0.338	0.916	0.0295	0.216	0.125	0.0403	0.955	0.363	0.576	0.961	orf19.1625	Putative ubiquinone oxidoreductase; repressed by nitric oxide; Hap43p-repressed	Ca21chr3_C_albicans_SC5314	473977	474399	-	orf19.1625
orf19.1626	136.21	131.82	164.38	190.93	171.79	275.58	144.78	132.2	291.15	198.5	161.14	122.19	134.02	177.65	223.69	138.49	244.82	141.67	0.771159	-0.0354036	0.365891	0.661751	-0.0327803	-0.839342	-0.438048	-0.142187	0.0193	0.907	0.24	0.0441	0.914	0.0123	0.153	0.63	0.109	0.958	0.477	0.177	0.961	0.0831	0.367	0.806	orf19.1626	Deoxyhypusine synthase; catalyzes formation of deoxyhypusine, the first step in hypusine biosynthesis; Spider biofilm repressed	Ca21chr3_C_albicans_SC5314	472384	473523	-	orf19.1626
orf19.1628	175.1	172.3	206.04	209.77	247.67	170.61	157.64	119.84	102	165.27	139.49	116.72	173.7	207.91	209.14	138.74	133.63	128.1	0.0224531	0.369971	0.628993	0.614147	0.0735371	0.421055	0.680077	0.665231	0.938	0.234	0.0554	0.0588	0.809	0.161	0.0335	0.0355	0.972	0.47	0.202	0.21	0.909	0.377	0.15	0.155	orf19.1628	Putative aminopeptidase yscI precursor; mutant is viable; protein present in exponential and stationary growth phase yeast cultures; Spider biofilm repressed	Ca21chr3_C_albicans_SC5314	470532	472085	-	LAP41
orf19.163	41.34	43.81	45.08	33.03	56.57	32.22	7.64	23.68	49.89	45.96	12.61	20.99	42.58	39.06	44.39	15.66	47.93	16.8	1.57916	1.34171	1.18728	1.32908	0.06515	-0.172294	-0.326725	-0.184927	0.00294	0.0249	0.0419	0.0266	0.913	0.635	0.366	0.614	0.0354	0.126	0.172	0.131	0.96	0.809	0.603	0.796	orf19.163	Ortholog(s) have pantoate-beta-alanine ligase activity, role in pantothenate biosynthetic process and cytosol, nucleus localization	Ca21chrR_C_albicans_SC5314	576987	577937	+	PAN6
orf19.1630	385.3	301.37	256.5	305.57	333.81	425.47	439.03	299.68	310.99	336.32	208.54	354.56	343.33	281.03	379.64	369.36	323.65	281.55	0.245231	-0.101488	-0.388201	0.040926	0.419284	0.0725655	-0.214148	0.21498	0.442	0.747	0.23	0.897	0.189	0.822	0.509	0.508	0.669	0.875	0.465	0.953	0.414	0.916	0.721	0.72	orf19.1630	Ortholog(s) have cytoplasm localization	Ca21chr3_C_albicans_SC5314	467187	469711	-	orf19.1630
orf19.1631	111.23	140.05	132.75	80.74	150.01	85.18	45.55	53.13	176.81	187.67	77.97	74.87	125.64	106.74	117.59	49.34	182.24	76.42	1.25297	1.3075	1.03299	1.15936	-0.600866	-0.546335	-0.820842	-0.69448	0.00161	0.00339	0.0144	0.00761	0.132	0.0978	0.0189	0.0423	0.0249	0.0387	0.0912	0.0628	0.336	0.283	0.107	0.172	orf19.1631	Delta(24)-sterol C-methyltransferase, converts zymosterol to fecosterol, ergosterol biosynthesis; mutation confers nystatin resistance; Hap43, GlcNAc-, fluconazole-induced; upregulated in azole-resistant strain; Spider biofilm repressed	Ca21chr3_C_albicans_SC5314	465114	466244	-	ERG6
orf19.1632	7.09	8.03	32.71	27.17	45.26	18.13	44.15	30.89	8.73	5.89	125.1	70.67	7.56	29.94	31.7	37.52	7.31	97.89	-3.70772	-2.20835	-0.232564	-0.313718	-1.4413	0.0580658	2.03386	1.9527	1.32e-05	0.00359	0.622	0.525	0.00515	0.936	0.00354	0.00554	0.00162	0.04	0.801	0.733	0.0496	0.971	0.0398	0.052	orf19.1632	Ortholog(s) have cytosol, nucleus localization	Ca21chr3_C_albicans_SC5314	463276	464493	-	orf19.1632
orf19.1633	123.53	131.82	155.26	152.99	182.4	178.45	181.62	251.06	308.7	251.52	360.45	230.78	127.67	154.13	180.42	216.34	280.11	295.62	-0.0462451	-0.761088	-0.488491	-0.261346	-0.409505	-1.12435	-0.851751	-0.624606	0.869	0.0144	0.092	0.348	0.156	0.00117	0.00773	0.038	0.939	0.0914	0.273	0.586	0.37	0.0208	0.0634	0.162	orf19.1633	Putative U3 snoRNA-associated protein; Hap43-induced; physically interacts with TAP-tagged Nop1; Spider biofilm induced	Ca21chr3_C_albicans_SC5314	460973	463204	+	UTP4
orf19.1634	63.92	52.3	42.54	76.56	49.04	44.94	77.12	53.66	50.82	62.22	62.75	68.37	58.11	59.55	46.99	65.39	56.52	65.56	-0.22081	-0.0756627	-0.080026	-0.380536	-0.10069	0.0444572	0.0400939	-0.260416	0.486	0.825	0.813	0.292	0.768	0.888	0.897	0.432	0.703	0.917	0.911	0.532	0.886	0.949	0.953	0.66	orf19.1634	Has domain(s) with predicted fatty-acyl-CoA binding activity	Ca21chr3_C_albicans_SC5314	459384	460584	+	orf19.1634
orf19.1635	631.48	754.69	1168.61	572.87	1692.88	307.57	428.74	334.9	631.98	1091.36	174.48	226.34	693.09	870.74	1000.23	381.82	861.67	200.41	2.07119	0.858835	1.12742	0.959638	0.93852	-0.273837	-0.00524724	-0.173034	0.00359	0.153	0.0795	0.113	0.0894	0.672	0.994	0.788	0.04	0.367	0.25	0.308	0.268	0.832	0.998	0.898	orf19.1635	Ribosomal protein L12, 60S ribosomal subunit; downregulated by human whole blood or polymorphonuclear cells; genes encoding cytoplasmic ribosomal subunits are downregulated upon phagocytosis by macrophage; Tbf1p-activated; Hap43p-induced	Ca21chr3_C_albicans_SC5314	457876	458373	+	RPL12
orf19.1636	105.28	72.02	78.25	69.95	94.35	96.13	132.37	92.78	68.33	87.94	46.73	71.56	88.65	74.1	95.24	112.57	78.13	59.14	0.431687	-0.293331	-0.532558	-0.165748	0.896936	0.171918	-0.0673086	0.299501	0.179	0.353	0.104	0.595	0.0141	0.566	0.821	0.323	0.401	0.591	0.293	0.783	0.0902	0.762	0.915	0.562	orf19.1636	Protein with sterile alpha motif (SAM) and Ras-associated domain (RAD); similar to S. cerevisiae Rad50p, which is involved in signal transduction via interaction with and regulation of MAPKKK	Ca21chr3_C_albicans_SC5314	456166	457548	+	STE50
orf19.1637	97.18	82.94	163.77	108.72	170.19	137.61	184.13	165.36	48.29	85.05	56.95	82.81	90.06	136.25	153.9	174.74	66.67	69.88	-0.0981097	-0.948932	-0.379314	-0.181377	1.34408	0.493262	1.06288	1.26082	0.772	0.0116	0.253	0.577	0.00135	0.152	0.00532	0.00164	0.889	0.0801	0.49	0.77	0.0224	0.365	0.0507	0.0251	orf19.1637	Ortholog(s) have cytosol, nucleus localization	Ca21chr3_C_albicans_SC5314	454104	455045	-	orf19.1637
orf19.1638	43.39	43.22	32.46	41.57	57.72	12	46.2	40.07	27.5	48.73	33.13	45.73	43.3	37.01	34.86	43.14	38.12	39.43	-0.0902244	0.0424888	-0.183707	-0.733303	0.122007	0.25472	0.0285246	-0.521071	0.86	0.938	0.738	0.231	0.828	0.613	0.954	0.352	0.935	0.972	0.87	0.467	0.919	0.795	0.98	0.59	orf19.1638	Has domain(s) with predicted zinc ion binding activity, role in ER to Golgi vesicle-mediated transport, intracellular protein transport and COPII vesicle coat localization	Ca21chr3_C_albicans_SC5314	451510	454095	+	orf19.1638
orf19.1639	1.72	2.1	1.06	2.29	3.77	0.02	2.07	0.4	0.62	0.41	1.28	1.66	1.91	1.68	1.89	1.24	0.51	1.47	-1.52306	1.35467	1.11353	-1.67668	-0.966975	1.91075	1.66961	-1.1206	0.345	0.392	0.479	0.409	0.552	0.225	0.286	0.574	0.583	0.625	0.698	0.64	0.752	0.46	0.525	0.768	orf19.1639	Has domain(s) with predicted oxidoreductase activity and role in oxidation-reduction process	Ca21chr3_C_albicans_SC5314	449567	450733	-	orf19.1639
orf19.164	21.93	37.31	41.81	30.88	39.07	15.89	6.25	4.27	11.63	23.72	9.34	7.85	29.62	36.35	27.48	5.26	17.67	8.59	0.929783	2.56043	2.88245	2.33569	-0.834751	0.7959	1.11792	0.571154	0.154	0.00687	0.00279	0.0126	0.363	0.122	0.0294	0.27	0.367	0.0593	0.0344	0.0843	0.599	0.321	0.139	0.509	orf19.164	Ortholog(s) have lipase activity and peroxisomal matrix localization	Ca21chrR_C_albicans_SC5314	574726	575931	-	orf19.164
orf19.1641	1.02	0.76	0.46	3.32	1.65	0.02	8.72	7.07	0.01	1.67	4.13	1.39	0.89	1.89	0.84	7.9	0.84	2.76	-4.1028	-3.09801	-2.51302	-5.59088	1.61418	2.61897	3.20396	0.126099	0.0688	0.0502	0.0727	0.0161	0.195	0.26	0.156	0.963	0.23	0.191	0.237	0.0973	0.422	0.498	0.371	0.984	orf19.1641	Ortholog(s) have cytosol, extracellular region, nucleus localization	Ca21chr3_C_albicans_SC5314	448246	449517	+	orf19.1641
orf19.1642	15.16	18.85	27.32	18.64	33.2	32.25	112.89	102.05	48.12	26.08	35.29	38.04	17.01	22.98	32.72	107.47	37.1	36.66	-0.0324965	-2.65435	-2.2556	-1.69948	1.53783	-1.08402	-0.685279	-0.129159	0.924	8.53e-06	1.58e-05	0.000199	0.000394	0.0144	0.0707	0.711	0.965	0.00127	0.00182	0.0075	0.011	0.0914	0.233	0.854	orf19.1642	Ortholog of S. cerevisiae Loc1, a nuclear protein involved in asymmetric localization of ASH1 mRNA in S. cerevisiae; Hap43-induced gene; Spider biofilm induced	Ca21chr3_C_albicans_SC5314	446722	447342	-	orf19.1642
orf19.1643	304.54	215.03	394.41	335.85	620.23	278.43	231.7	218.23	213.84	306.72	118.86	193.68	259.78	365.13	449.33	224.97	260.28	156.27	0.761969	0.187953	0.702743	0.904902	0.56719	-0.00682665	0.507964	0.710123	0.0564	0.616	0.0888	0.0321	0.142	0.985	0.207	0.0829	0.204	0.797	0.267	0.146	0.351	0.994	0.437	0.256	orf19.1643	Ortholog(s) have serine-type endopeptidase activity, role in regulation of mitochondrion organization, signal peptide processing and mitochondrial inner membrane localization	Ca21chr3_C_albicans_SC5314	445676	446659	+	orf19.1643
orf19.1646	124.73	119	120.63	154.12	195.74	124.98	496.43	374.18	267.48	168.99	399.73	267.31	121.86	137.37	160.36	435.3	218.23	333.52	-0.616941	-1.83806	-1.67524	-1.47975	0.421274	-0.799848	-0.637024	-0.44154	0.0783	7.21e-05	0.000162	0.000483	0.22	0.0259	0.0651	0.186	0.248	0.00437	0.00672	0.0123	0.453	0.129	0.223	0.411	orf19.1646	Ortholog(s) have rRNA primary transcript binding activity	Ca21chr3_C_albicans_SC5314	442964	445489	+	orf19.1646
orf19.1647	0.31	0.62	1.31	0.36	0.02	0.02	0.05	2.22	1	0.19	0.86	0.02	0.47	0.84	0.02	1.14	0.6	0.44	1.68095	-0.246157	0.351017	-4.85885	1.888	-0.0391133	0.55806	-4.6518	0.43	0.902	0.853	0.101	0.419	0.982	0.734	0.096	0.659	0.955	0.932	0.288	0.649	0.992	0.868	0.279	orf19.1647	Ortholog(s) have role in ascospore wall assembly	Ca21chr3_C_albicans_SC5314	441623	442730	-	orf19.1647
orf19.1648	121.74	113.66	76.22	78.81	74.06	77.72	105.27	99.22	118.87	115.53	116.12	94.08	117.7	77.51	75.89	102.25	117.2	105.1	0.162681	0.212448	-0.389116	-0.419692	-0.0441953	0.005572	-0.595992	-0.626568	0.476	0.384	0.126	0.107	0.855	0.98	0.0188	0.016	0.696	0.618	0.327	0.297	0.933	0.991	0.107	0.0973	orf19.1648	Putative DNA double-strand break repair factor; involved in response to oxidative stress and drug resistance; flow model biofilm repressed	Ca21chr3_C_albicans_SC5314	437605	441603	+	RAD50
orf19.1649	235.2	259.51	232.46	199.76	231.67	205.28	169.63	128.74	279.65	303.43	125.16	97.82	247.35	216.11	218.48	149.18	291.54	111.49	1.39491	0.771362	0.576535	0.59158	0.385155	-0.238391	-0.433219	-0.418173	8.67e-05	0.00869	0.0388	0.0334	0.149	0.354	0.105	0.113	0.00484	0.0681	0.164	0.15	0.361	0.591	0.295	0.308	orf19.1649	Putative GTPase-activating protein; protein level decreases in stationary phase cultures; Spider biofilm repressed	Ca21chr3_C_albicans_SC5314	436239	437483	+	RNA1
orf19.1651	0.78	2.17	2.42	1.06	0.41	0.15	4.96	2.15	0.01	0.96	0.49	0.69	1.47	1.74	0.28	3.55	0.49	0.59	-2.39927	-1.15053	-0.880044	-3.53669	2.31049	3.55923	3.82972	1.17307	0.218	0.335	0.428	0.0381	0.104	0.0608	0.0408	0.569	0.452	0.573	0.657	0.162	0.294	0.214	0.169	0.765	orf19.1651	Ortholog of C. dubliniensis CD36 : Cd36_81960, Pichia stipitis Pignal : psti_CGOB_00163, Candida tropicalis MYA-3404 : CTRG_02378 and Candida albicans WO-1 : CAWG_02525	Ca21chr3_C_albicans_SC5314	433793	434320	-	orf19.1651
orf19.1652	2147.54	1694.96	2621.58	1776.01	2395.63	689.64	359.68	229.6	621.34	1472.77	380.37	391.09	1921.25	2198.79	1542.63	294.64	1047.05	385.73	1.32356	2.73507	2.92759	2.19525	-0.431147	0.980357	1.17289	0.440544	0.019	0.000158	0.000127	0.000623	0.331	0.113	0.0719	0.437	0.108	0.00665	0.00591	0.0143	0.57	0.308	0.236	0.665	orf19.1652	Predicted acyl-CoA oxidase; farnesol regulated; stationary phase enriched protein; Spider biofilm induced	Ca21chr3_C_albicans_SC5314	429603	431732	-	POX1-3
orf19.1653	6.68	7.68	10.79	6.52	5.25	9.82	3.25	3.55	7.42	8.83	3.32	3.77	7.18	8.66	7.53	3.4	8.13	3.55	1.19413	1.05389	1.25294	1.08861	-0.0338228	-0.174066	0.0249873	-0.139345	0.0713	0.162	0.0913	0.153	0.967	0.732	0.958	0.787	0.235	0.379	0.271	0.366	0.985	0.867	0.981	0.898	orf19.1653	Has domain(s) with predicted integral to membrane localization	Ca21chr3_C_albicans_SC5314	428556	429146	-	orf19.1653
orf19.1654	71.97	64.55	55.46	37.21	63.17	60.82	3.57	43.36	95.5	160.5	40.18	49.87	68.26	46.34	62	23.46	128	45.03	1.47265	1.7435	1.14208	1.60483	-1.12936	-0.858507	-1.45993	-0.997177	0.00604	0.0282	0.133	0.0417	0.142	0.0632	0.00497	0.0373	0.0547	0.135	0.337	0.171	0.351	0.219	0.0486	0.16	orf19.1654	Predicted membrane protein; induced by prostaglandins	Ca21chr3_C_albicans_SC5314	427630	428217	-	orf19.1654
orf19.1655	217.85	189.37	254.47	266.06	449.97	101.49	10.76	6.47	27.22	34.1	32.3	26.96	203.61	260.26	275.73	8.62	30.66	29.63	0.0345579	4.75068	5.10713	4.83031	-1.97445	2.74168	3.09812	2.8213	0.957	0.000214	0.000117	0.000185	0.0671	0.000232	8.94e-05	0.00018	0.981	0.00784	0.00568	0.00721	0.227	0.00819	0.00491	0.00712	orf19.1655	Putative acyl-CoA oxidase; enzyme of fatty acid beta-oxidation; induced during macrophage infection; opaque specific transcript; putative peroxisome targeting signal; Spider biofilm induced	Ca21chr3_C_albicans_SC5314	425330	427504	+	PXP2
orf19.1656	14.85	23.78	20.56	14.08	2.3	7	25.21	51.96	20.24	6.71	43.66	48.6	19.32	17.32	4.65	38.59	13.48	46.13	-1.94883	-1.12561	-1.28395	-3.29689	-0.170824	0.652398	0.494051	-1.51889	0.00209	0.0509	0.0268	0.00113	0.719	0.268	0.39	0.0869	0.0289	0.192	0.132	0.0204	0.859	0.506	0.624	0.264	orf19.1656	Protein with a predicted FYVE/PHD zinc finger domain; Hap43-repressed; Spider biofilm induced	Ca21chr3_C_albicans_SC5314	418470	420266	-	orf19.1656
orf19.1658	114.87	95.01	94.53	108.19	83.17	102.82	274.08	192.7	124.97	143.16	162.52	267.28	104.94	101.36	93	233.39	134.06	214.9	-0.642088	-1.12052	-1.16655	-1.29436	0.122923	-0.355511	-0.401537	-0.529349	0.0421	0.00212	0.0015	0.000761	0.678	0.239	0.185	0.0925	0.172	0.0291	0.0239	0.0161	0.835	0.476	0.408	0.274	orf19.1658	Ortholog(s) have cell cortex, cellular bud neck, cellular bud tip, mating projection tip localization	Ca21chr3_C_albicans_SC5314	414753	416640	-	orf19.1658
orf19.1659	76.91	80.39	75.23	59.09	76.02	37.53	18.74	39.35	69.91	90.57	56.37	46.93	78.65	67.16	56.78	29.04	80.24	51.65	0.621991	1.34837	1.10531	0.77112	-0.74156	-0.0151798	-0.258245	-0.592431	0.0951	0.00866	0.025	0.109	0.123	0.964	0.445	0.109	0.278	0.0679	0.126	0.302	0.323	0.984	0.671	0.301	orf19.1659	Putative glucosyltransferase involved in cell wall mannan biosynthesis; transcription is elevated in nik1 and sln1 homozygous null mutants, but not in the chk1 null mutant; possibly an essential gene, disruptants not obtained by UAU1 method	Ca21chr3_C_albicans_SC5314	412612	414375	+	ALG8
orf19.166	48.21	40.63	39.5	50.13	33.96	22.65	35.92	56.64	49.87	53.44	47.61	48.12	44.42	44.81	28.3	46.28	51.65	47.87	0.108238	-0.130586	-0.115484	-0.82146	0.0198411	-0.218983	-0.203881	-0.909857	0.712	0.696	0.724	0.0363	0.952	0.461	0.48	0.013	0.855	0.846	0.862	0.157	0.979	0.683	0.699	0.0861	orf19.166	Gal4p family zinc-finger transcription factor with similarity to S. cerevisiae Asg1p	Ca21chrR_C_albicans_SC5314	570078	573050	-	ASG1
orf19.1661	294.28	421.82	282.67	257.5	347.75	178.42	186.85	194.73	363.05	421.55	254.9	221.64	358.05	270.08	263.09	190.79	392.3	238.27	0.722082	0.884819	0.49973	0.387322	-0.313378	-0.150642	-0.53573	-0.648139	0.0426	0.0156	0.138	0.234	0.33	0.655	0.126	0.065	0.173	0.0958	0.346	0.47	0.569	0.821	0.328	0.223	orf19.1661	Ortholog(s) have RNA helicase activity, RNA-dependent ATPase activity, inositol hexakisphosphate binding activity and role in mRNA export from nucleus, translational termination	Ca21chr3_C_albicans_SC5314	410326	411948	-	DBP5
orf19.1662	89.94	104.07	104.53	88.8	122.37	131.96	30.94	55.47	120.45	81.74	50.31	72.53	97.01	96.66	127.17	43.21	101.1	61.42	0.727418	1.08593	1.07841	1.48054	-0.397879	-0.0393689	-0.0468881	0.355243	0.031	0.00887	0.00894	0.00101	0.294	0.893	0.872	0.235	0.143	0.0687	0.069	0.0189	0.533	0.951	0.941	0.472	orf19.1662	Ortholog(s) have structural constituent of ribosome activity and mitochondrial small ribosomal subunit localization	Ca21chr3_C_albicans_SC5314	409037	410092	+	orf19.1662
orf19.1663	95.88	90.13	78.98	92.67	103.06	111.97	79.29	114.53	136.58	124.45	77.25	116.87	93	85.83	107.52	96.91	130.51	97.06	0.46211	-0.0971007	-0.214548	0.112249	0.0712576	-0.487953	-0.605401	-0.278603	0.104	0.739	0.463	0.699	0.807	0.0868	0.0378	0.308	0.292	0.871	0.685	0.848	0.908	0.264	0.161	0.547	orf19.1663	Alpha-1,2-mannosyl transferase; adds 3rd mannose in cell-wall mannoprotein biosynthesis; partially redundant with Mnt1; role in adherence and virulence; expressed in yeast and hyphae; fungal-specific; Hap43-induced; Spider biofilm induced	Ca21chr3_C_albicans_SC5314	405319	406704	-	MNT2
orf19.1664	43.15	63.02	65.49	50.2	44.41	35.49	44.8	54.45	33.55	31.47	135.19	82.81	53.08	57.85	39.95	49.62	32.51	109	-1.70757	0.0302933	0.163772	-0.366352	-1.06052	0.677334	0.810813	0.280689	0.000139	0.933	0.644	0.339	0.00821	0.0649	0.0278	0.439	0.0062	0.97	0.815	0.577	0.0658	0.223	0.134	0.666	orf19.1664	Protein of unknown function; expression downregulated in an ssr1 null mutant	Ca21chr3_C_albicans_SC5314	402553	405153	+	orf19.1664
orf19.1665	708.69	579.03	517.13	704.22	671.26	655.33	718.39	617.11	692.69	708.88	1101.03	759.29	643.86	610.67	663.3	667.75	700.78	930.16	-0.374701	-0.0748174	-0.169997	-0.0224037	-0.431449	-0.131565	-0.226745	-0.0791516	0.244	0.791	0.555	0.936	0.156	0.666	0.466	0.794	0.481	0.899	0.755	0.971	0.37	0.828	0.687	0.901	orf19.1665	Alpha-1,2-mannosyl transferase; predicted type II Golgi membrane protein; adds 2nd mannose during cell-wall mannoprotein biosynthesis; required for wild-type virulence and adherence to epithelial cells; Hap43-induced	Ca21chr3_C_albicans_SC5314	399126	400421	-	MNT1
orf19.1666	74.37	53.21	41.21	41.47	19.77	54.02	78.97	96.09	91.17	71.67	148.3	225.72	63.79	41.34	36.89	87.53	81.42	187.01	-1.17639	-0.502103	-1.11022	-1.41519	-1.03535	-0.361063	-0.969177	-1.27415	0.00488	0.221	0.0157	0.00589	0.016	0.34	0.0226	0.008	0.0481	0.454	0.0959	0.0539	0.0973	0.578	0.119	0.0646	orf19.1666	Ortholog of Dig2, a MAP kinase-responsive inhibitor of Ste12; regulates mating-specific genes and invasive growth in S. cerevisiae; induced by alpha pheromone in SpiderM medium	Ca21chr3_C_albicans_SC5314	395152	396747	-	orf19.1666
orf19.1667	38.03	33.82	47.75	38.74	33.07	39.23	42.74	25.79	41.97	41.26	43.07	50.8	35.92	43.24	36.15	34.27	41.62	46.94	-0.163313	0.235441	0.487661	0.245975	-0.612286	-0.213532	0.0386878	-0.202998	0.571	0.498	0.157	0.483	0.0864	0.475	0.89	0.501	0.766	0.713	0.372	0.701	0.263	0.695	0.95	0.715	orf19.1667	Protein with a predicted SWI/SNF-related matrix-associated actin-dependent regulator of chromatin subfamily domain; Hap43-repressed gene	Ca21chr3_C_albicans_SC5314	390791	394543	-	orf19.1667
orf19.1668	39.09	36.65	37.75	35.98	50.27	51.68	23.92	28.82	36.68	30.86	20.83	26.54	37.87	36.87	50.98	26.37	33.77	23.69	0.529705	0.481808	0.440587	0.911341	0.214763	0.166867	0.125646	0.596399	0.0987	0.162	0.191	0.0132	0.546	0.55	0.644	0.0413	0.284	0.378	0.417	0.0868	0.748	0.751	0.815	0.17	orf19.1668	Protein of unknown function; expression downregulated in an ssr1 null mutant	Ca21chr3_C_albicans_SC5314	388218	390089	-	orf19.1668
orf19.1669	286.55	288.49	245.64	290.81	257.59	361.12	266.87	195.75	276.53	287.93	299.81	292.34	287.52	268.22	309.36	231.31	282.23	296.07	-0.0683915	0.345551	0.235559	0.425803	-0.387342	0.0266005	-0.0833912	0.106853	0.795	0.199	0.377	0.119	0.153	0.919	0.754	0.685	0.901	0.427	0.613	0.317	0.366	0.963	0.879	0.84	orf19.1669	Similar to S. cerevisiae Afg3p, a subunit of the mitochondrial inner membrane m-AAA protease; likely to be essential for growth, based on an insertional mutagenesis strategy	Ca21chr3_C_albicans_SC5314	385662	388049	+	AFG3
orf19.1670	56.66	56.35	39.28	44.97	27.88	67.72	37.32	45.02	43.71	45.38	61.29	46.63	56.51	42.12	47.8	41.17	44.55	53.96	-0.271835	0.419079	-0.00236918	0.0679808	-0.346844	0.34407	-0.0773785	-0.00702855	0.449	0.306	0.995	0.87	0.398	0.335	0.827	0.985	0.674	0.545	0.998	0.94	0.631	0.573	0.918	0.994	orf19.1670	Class E vacuolar protein sorting factor; role in transport from multivesicular body to vacuole; not involved in Rim101 pathway; macrophage and pseudohyphal-repressed; flow model biofilm induced	Ca21chr3_C_albicans_SC5314	382035	384872	-	BRO1
orf19.1671	421.51	410.67	399.18	399.64	492.08	355.46	422.5	427.1	351.91	452.38	354.21	401.35	416.09	399.41	423.77	424.8	402.14	377.78	0.0828444	-0.0296256	-0.0883747	-0.015406	0.168974	0.0565038	-0.00224525	0.0707235	0.753	0.908	0.735	0.952	0.508	0.832	0.993	0.79	0.879	0.958	0.869	0.979	0.72	0.921	0.998	0.899	orf19.1671	Putative GPI anchored cell wall glycosidase; role in adhesion, hyphal growth on Spider (not serum) medium; chitin-binding, glycosyl hydrolase domains; induced during cell wall regeneration; mRNA in yeast-form cells; Spider biofilm induced	Ca21chr3_C_albicans_SC5314	376404	377816	-	UTR2
orf19.1672	751.89	743.3	598.09	593.62	750.28	553.99	214.89	219.59	770.35	908.03	490.29	325.79	747.59	595.85	652.13	217.24	839.19	408.04	1.07629	1.78177	1.45485	1.57502	-0.870103	-0.164618	-0.491544	-0.371368	0.00305	2.65e-05	0.000176	6.9e-05	0.00548	0.609	0.141	0.249	0.0362	0.00255	0.00705	0.00429	0.0516	0.793	0.349	0.486	orf19.1672	Alpha subunit of COPI vesicle coatomer complex; role in ER to Golgi vesicle-mediated transport, retrograde vesicle-mediated transport, Golgi to ER transport; flow model biofilm repressed	Ca21chr3_C_albicans_SC5314	372245	375910	-	orf19.1672
orf19.1673	59.02	61.62	53.94	39.79	69.4	35.29	27.81	39.96	79.55	63.97	33.44	44.69	60.32	46.86	52.35	33.88	71.76	39.06	0.895532	0.766876	0.375208	0.462092	-0.116023	-0.244679	-0.636347	-0.549464	0.0213	0.0753	0.364	0.275	0.785	0.456	0.0688	0.119	0.115	0.242	0.601	0.515	0.896	0.679	0.23	0.317	orf19.1673	Putative serine/threonine phosphatase; induced in high iron	Ca21chr3_C_albicans_SC5314	369944	371638	-	PPT1
orf19.1674	109.82	121.09	99.32	84.87	120.99	39.87	55.85	66.72	102.38	131.1	79.98	106	115.45	92.1	80.43	61.28	116.74	92.99	0.334279	0.879122	0.548391	0.125806	-0.550914	-0.00607212	-0.336803	-0.759388	0.4	0.0642	0.23	0.783	0.232	0.987	0.391	0.0757	0.633	0.221	0.465	0.895	0.468	0.995	0.625	0.243	orf19.1674	Cullin, a scaffold subunit of the SCF ubiquitin-ligase complexes; depletion leads to increased filamentous growth and premature cell death	Ca21chr3_C_albicans_SC5314	367386	369644	+	CDC53
orf19.1675	54.95	48.21	60.82	52.85	52.53	60.32	51.3	31.2	68.17	84.4	71.74	66.99	51.58	56.84	56.42	41.25	76.28	69.37	0.126445	0.482433	0.616766	0.613861	-0.912143	-0.556154	-0.421822	-0.424726	0.633	0.153	0.069	0.0751	0.0119	0.0564	0.125	0.133	0.808	0.367	0.231	0.242	0.0814	0.204	0.326	0.337	orf19.1675	Ortholog(s) have role in positive regulation of catalytic activity	Ca21chr3_C_albicans_SC5314	365359	366561	+	orf19.1675
orf19.1676	31.44	20.95	24.71	32.03	42	32.62	25.21	34.75	24.55	14.92	28.93	30.37	26.19	28.37	37.31	29.98	19.73	29.65	-0.616571	-0.279242	-0.13923	0.235082	0.0789397	0.416269	0.55628	0.930593	0.12	0.492	0.72	0.547	0.843	0.288	0.147	0.0226	0.318	0.708	0.86	0.749	0.927	0.527	0.357	0.119	orf19.1676	Predicted potassium ion transporter; Spider biofilm induced	Ca21chr3_C_albicans_SC5314	362744	363850	-	orf19.1676
orf19.1677	59.95	58.79	54.57	69.85	31.59	113.01	41	76.56	81.75	60.41	36.92	53.97	59.37	62.21	72.3	58.78	71.08	45.45	0.669765	-0.0539573	0.00846956	-0.0133175	0.477567	-0.246156	-0.183729	-0.205516	0.188	0.919	0.987	0.98	0.391	0.602	0.69	0.665	0.413	0.963	0.995	0.991	0.624	0.788	0.842	0.827	orf19.1677	Protein of unknown function; transcript detected on high-resolution tiling arrays	Ca21chr3_C_albicans_SC5314	360648	361445	+	orf19.1677
orf19.1679	0.12	1.04	0.62	1.04	0.02	0.02	0.47	0.02	0.21	0.74	0.42	0.02	0.58	0.83	0.02	0.25	0.48	0.22	1.9782	2.29102	3.54597	-1.95823	-0.487331	-0.174509	1.08044	-4.42376	0.332	0.304	0.0996	0.484	0.842	0.916	0.466	0.0807	0.57	0.543	0.286	0.702	0.926	0.961	0.687	0.252	orf19.1679	Ortholog of C. dubliniensis CD36 : Cd36_81550, C. parapsilosis CDC317 : CPAR2_503570, Candida tenuis NRRL Y-1498 : cten_CGOB_00261 and Debaryomyces hansenii CBS767 : DEHA2D15378g	Ca21chr3_C_albicans_SC5314	358213	359142	-	orf19.1679
orf19.168	44.11	41.68	74.22	56.91	65.52	75.09	45.88	52.45	108.78	75.59	59.91	55.24	42.89	65.56	70.3	49.17	92.18	57.58	0.65684	-0.223953	0.369286	0.488056	-0.201544	-1.08234	-0.489098	-0.370329	0.0282	0.494	0.243	0.134	0.527	0.00174	0.0792	0.179	0.136	0.709	0.48	0.339	0.735	0.026	0.249	0.401	orf19.168	Ortholog(s) have role in U4 snRNA 3'-end processing, exonucleolytic trimming to generate mature 3'-end of 5.8S rRNA from tricistronic rRNA transcript (SSU-rRNA, 5.8S rRNA and LSU-rRNA), more	Ca21chrR_C_albicans_SC5314	568822	569697	-	orf19.168
orf19.1680	652.98	574	537.85	649.17	751.29	416.16	398.53	300.1	352.34	579.95	260.85	283.07	613.49	593.51	583.73	349.31	466.15	271.96	0.740924	0.818072	0.761458	0.701179	0.351754	0.428902	0.372288	0.312009	0.0396	0.0279	0.0416	0.0502	0.27	0.239	0.312	0.379	0.166	0.135	0.171	0.191	0.509	0.476	0.551	0.614	orf19.1680	Subunit of vacuolar H+-ATPase; stationary phase enriched protein; sumoylation target; Spider biofilm repressed	Ca21chr3_C_albicans_SC5314	355985	357915	+	TFP1
orf19.1681	1.22	3.4	7.94	1.16	3.24	0.02	2.18	2.41	1.14	1.83	1.28	0.88	2.31	4.55	1.63	2.3	1.48	1.08	0.415367	-0.208147	0.255724	-3.43112	1.11725	0.493738	0.957609	-2.72924	0.793	0.887	0.85	0.114	0.495	0.728	0.463	0.193	0.9	0.949	0.93	0.309	0.711	0.864	0.685	0.419	orf19.1681	Ortholog of C. dubliniensis CD36 : Cd36_81530, C. parapsilosis CDC317 : CPAR2_503590, Candida tenuis NRRL Y-1498 : CANTEDRAFT_115755 and Debaryomyces hansenii CBS767 : DEHA2D15334g	Ca21chr3_C_albicans_SC5314	355041	355601	+	orf19.1681
orf19.1682	955.91	780.35	709.27	1136.19	1192.22	1791.97	1114.83	1348.32	858.97	955.52	708.65	674.3	868.13	922.73	1492.1	1231.58	907.25	691.47	0.393061	-0.479321	-0.438246	0.272368	0.799984	-0.0723984	-0.031323	0.679291	0.243	0.15	0.196	0.424	0.0207	0.83	0.928	0.0716	0.48	0.362	0.423	0.653	0.113	0.919	0.967	0.235	orf19.1682	Membrane protein; Hap43p-repressed gene; repressed by nitric oxide	Ca21chr3_C_albicans_SC5314	353614	354774	+	orf19.1682
orf19.1683	156.54	150.67	170.92	188.95	158.21	197.74	151.1	122.97	141.53	166.21	133.2	119.31	153.61	179.93	177.98	137.04	153.87	126.25	0.282198	0.196638	0.422241	0.400681	0.0873342	0.00177401	0.227377	0.205817	0.248	0.433	0.107	0.123	0.727	0.994	0.346	0.39	0.485	0.661	0.298	0.323	0.863	0.998	0.584	0.624	orf19.1683	Putative protein phosphatase of the Type 2A-related family (serine/threonine-specific), similar to S. cerevisiae Pph21p; caspofungin repressed; possibly an essential gene, disruptants not obtained by UAU1 method	Ca21chr3_C_albicans_SC5314	351845	352927	+	PPH21
orf19.1684	41.96	28.54	33.6	20.97	33.03	29.44	29.32	33.16	48.48	53.25	46.66	55.09	35.25	27.28	31.23	31.24	50.86	50.88	0.00637767	0.124817	-0.286901	-0.0340626	-0.666301	-0.547861	-0.95958	-0.706741	0.983	0.737	0.448	0.928	0.0806	0.0936	0.00795	0.0414	0.993	0.87	0.673	0.967	0.252	0.275	0.0643	0.17	orf19.1684	Ortholog of C. dubliniensis CD36 : Cd36_81500, C. parapsilosis CDC317 : CPAR2_503620, Candida tenuis NRRL Y-1498 : CANTEDRAFT_93693 and Debaryomyces hansenii CBS767 : DEHA2D15268g	Ca21chr3_C_albicans_SC5314	349259	350941	+	orf19.1684
orf19.1685	16.01	11.36	3.5	5.32	0.02	2.79	17.01	23.87	13.86	13.36	26.73	22.08	13.68	4.41	1.41	20.44	13.61	24.4	-0.842133	-0.663622	-2.28238	-6.42756	-0.187648	-0.0091371	-1.6279	-5.77307	0.107	0.26	0.00591	0.000988	0.725	0.987	0.0302	0.0021	0.299	0.498	0.054	0.0187	0.862	0.994	0.141	0.0289	orf19.1685	Predicted Zn(II)2Cys6 transcription factor; mutant shows reduced colony wrinkling on Spider medium and is unable to utilize mannitol as a carbon source; mutants have increased colonization of mouse kidneys	Ca21chr3_C_albicans_SC5314	347788	349137	+	ZCF7
orf19.1686	59.47	50.8	58.6	60.39	38.69	27.04	45.01	34.33	55.89	55.31	70.8	57.06	55.13	59.5	32.86	39.67	55.6	63.93	-0.197902	0.549247	0.662639	-0.229623	-0.762338	-0.0151879	0.0982038	-0.794059	0.46	0.0997	0.0483	0.501	0.0277	0.955	0.707	0.0164	0.683	0.286	0.186	0.715	0.134	0.98	0.852	0.0986	orf19.1686	Ortholog(s) have mitochondrion localization	Ca21chr3_C_albicans_SC5314	345433	347142	+	orf19.1686
orf19.1687	167.35	153.84	183.62	195.88	248.8	230.34	272.66	238.3	365.6	258.22	349.92	246.63	160.6	189.75	239.57	255.48	311.91	298.28	0.064979	-0.663483	-0.423147	-0.085788	-0.204047	-0.932509	-0.692173	-0.354814	0.81	0.0223	0.124	0.744	0.446	0.00342	0.0205	0.199	0.91	0.118	0.324	0.873	0.671	0.0389	0.112	0.427	orf19.1687	Ortholog of S. cerevisiae Prp43, an RNA helicase in the DEAH-box family that functions in both RNA polymerase I and polymerase II transcript metabolism; Hap43-induced gene	Ca21chr3_C_albicans_SC5314	342684	344987	+	orf19.1687
orf19.169	149.76	162.24	139.99	147.31	228.46	121.75	67.78	98.77	170.04	156.77	220.35	198.49	156	143.65	175.11	83.28	163.4	209.42	-0.356969	0.859435	0.741215	0.955005	-1.28317	-0.0667631	-0.184982	0.0288074	0.241	0.0189	0.0378	0.0107	0.00151	0.822	0.535	0.922	0.478	0.107	0.161	0.0764	0.024	0.916	0.74	0.964	orf19.169	Putative phosphatidyl-ethanolamine N-methyltransferase; fungal-specific (no human or murine homolog); amphotericin B repressed; Hap43p-induced gene	Ca21chrR_C_albicans_SC5314	566055	568721	+	CHO2
orf19.1690	1008.46	822.97	1270.13	851.32	1733.69	448.34	2188.43	1437.24	1225.06	2479.75	764.59	1977	915.72	1060.72	1091.01	1812.83	1852.4	1370.79	0.492138	-1.02568	-0.819257	-1.0403	0.569263	-0.948551	-0.742133	-0.963176	0.468	0.105	0.201	0.097	0.362	0.164	0.283	0.155	0.689	0.294	0.43	0.281	0.599	0.381	0.522	0.369	orf19.1690	Protein similar to alpha agglutinin anchor subunit; secreted; exogenously expressed protein is a substrate for Kex2 processing in vitro; fluconazole-induced; induced by alpha pheromone in SpiderM medium; Hap43-induced	Ca21chr3_C_albicans_SC5314	336918	338324	-	TOS1
orf19.1691	0.25	0.51	1.82	0.54	0.02	0.02	0.05	0.02	0.01	0.01	0.02	0.02	0.38	1.18	0.02	0.04	0.01	0.02	-0.4361	3.50336	4.92707	-0.802178	0.708367	4.64782	6.07154	0.342289	0.854	0.0842	0.015	0.733	0.763	0.0287	0.00458	0.885	0.932	0.259	0.0936	0.868	0.884	0.137	0.0463	0.947	orf19.1691	Plasma-membrane-localized protein; filament induced; Hog1, ketoconazole, fluconazole and hypoxia-induced; regulated by Nrg1, Tup1, Upc2; induced by prostaglandins; flow model biofilm induced; rat catheter and Spider biofilm repressed	Ca21chr3_C_albicans_SC5314	335872	336459	+	orf19.1691
orf19.1693	283.78	240.06	203.66	246.69	250.02	327.95	310.25	288.51	335.09	381.81	358.97	446.22	261.92	225.17	288.99	299.38	358.45	402.6	-0.164682	-0.197213	-0.419915	-0.0660104	-0.424751	-0.457281	-0.679983	-0.326079	0.543	0.44	0.115	0.794	0.119	0.0981	0.0203	0.227	0.746	0.667	0.311	0.901	0.318	0.283	0.112	0.462	orf19.1693	RAM cell wall integrity signaling network protein; cell separation, azole sensitivity; needed for hyphal growth; insertion mutation near 3' end of gene increases caspofungin sensitivity; pheromone/hyphal induced; flow biofilm repressed	Ca21chr3_C_albicans_SC5314	324275	332767	-	CAS4
orf19.1697	103.88	123.11	106.4	100.91	171.44	252.5	154.48	123.65	167.29	130.35	88.3	127.29	113.49	103.66	211.97	139.06	148.82	107.79	0.482291	-0.263983	-0.390059	0.614914	0.360749	-0.385524	-0.5116	0.493372	0.108	0.38	0.201	0.0525	0.239	0.189	0.0875	0.0965	0.3	0.615	0.43	0.196	0.476	0.414	0.265	0.28	orf19.1697	Ortholog(s) have role in cytoplasmic translation and cytoplasm, polysomal ribosome localization	Ca21chr3_C_albicans_SC5314	322944	324005	-	orf19.1697
orf19.1698	86.06	63.68	75.68	94.48	73.42	74.82	113.54	91.68	97.37	98.72	77.55	123.15	74.87	85.08	74.12	102.61	98.04	100.35	0.0105415	-0.427073	-0.23337	-0.426834	0.0341501	-0.403464	-0.209762	-0.403225	0.97	0.174	0.438	0.176	0.909	0.172	0.457	0.175	0.986	0.395	0.666	0.397	0.959	0.392	0.68	0.395	orf19.1698	Ortholog(s) have phosphatidate phosphatase activity, role in actin cytoskeleton organization, cellular lipid metabolic process and actin cortical patch localization	Ca21chr3_C_albicans_SC5314	320919	322817	+	orf19.1698
orf19.1699	56.63	66.33	60.85	52.73	57.55	65.66	58.13	59.43	63.51	80.06	81.35	73.27	61.48	56.79	61.6	58.78	71.78	77.31	-0.118647	0.0541482	-0.0620803	0.062931	-0.390379	-0.217584	-0.333813	-0.208801	0.632	0.847	0.823	0.824	0.174	0.392	0.193	0.414	0.807	0.929	0.916	0.916	0.395	0.625	0.419	0.645	orf19.1699	Protein similar to S. cerevisiae Bzz1p, which is an SH3 domain protein involved in the regulation of actin polymerization	Ca21chr3_C_albicans_SC5314	318274	320136	-	BZZ1
orf19.17	0.88	1.96	1.03	0.84	2.79	0.19	0.69	1.16	2.15	2.11	4.64	4	1.42	0.93	1.49	0.92	2.13	4.32	-1.02358	0.453149	-0.0466252	-0.472625	-2.18246	-0.705731	-1.2055	-1.6315	0.24	0.728	0.972	0.736	0.0766	0.498	0.266	0.174	0.476	0.864	0.987	0.869	0.245	0.713	0.505	0.395	orf19.17	Putative cortical actin cytoskeleton protein; constitutive expression independent of MTL or white-opaque status	Ca21chr2_C_albicans_SC5314	1301325	1301909	-	SCP1
orf19.1700	339.98	336.98	429.17	466.2	687.55	778.88	191.11	347.92	361.28	304.18	89.78	135.63	338.48	447.68	733.22	269.51	332.73	112.7	1.58904	0.374716	0.774176	1.48433	1.24672	0.0323922	0.431852	1.14201	0.000198	0.244	0.0317	0.000604	0.00119	0.92	0.213	0.00494	0.00748	0.481	0.145	0.0141	0.021	0.963	0.444	0.0484	orf19.1700	Ribosomal protein S7; genes encoding cytoplasmic ribosomal subunits, translation factors, and tRNA synthetases are downregulated upon phagocytosis by murine macrophage; Spider biofilm repressed	Ca21chr3_C_albicans_SC5314	317435	317995	+	RPS7A
orf19.1701	22.03	18.29	20.02	20.07	32.35	15.69	11.84	11.35	38.81	24.04	18.68	13.98	20.16	20.04	24.02	11.59	31.42	16.33	0.917625	0.806861	0.802085	0.944146	-0.502798	-0.613562	-0.618339	-0.476277	0.0439	0.157	0.151	0.1	0.38	0.138	0.122	0.238	0.177	0.371	0.364	0.287	0.615	0.346	0.322	0.474	orf19.1701	Ortholog(s) have ribose-5-phosphate isomerase activity, role in pentose-phosphate shunt, pyridoxine biosynthetic process and cytoplasm, nucleus localization	Ca21chr3_C_albicans_SC5314	316046	316768	-	RKI1
orf19.1702	30.96	51.74	14.76	22.67	14.66	13.61	9.26	5.94	24.93	39.24	10.03	14.66	41.35	18.71	14.14	7.6	32.09	12.34	1.37258	2.55141	1.4517	1.05221	-0.819108	0.359725	-0.739989	-1.13948	0.00896	0.000862	0.0346	0.127	0.233	0.323	0.0777	0.0205	0.0691	0.0174	0.153	0.329	0.469	0.562	0.247	0.112	orf19.1702	Similar to but not orthologous to S. cerevisae Arf3; transcript filament induced; Tup1 regulated; rat catheter biofilm repressed (see Locus History Note for Assembly 19 correction)	Ca21chr3_C_albicans_SC5314	315172	315812	+	ARF3
orf19.1704	342.64	331.77	671.39	439	449.27	196.51	54.66	58.57	182.9	235.18	72.59	56.99	337.2	555.19	322.89	56.61	209.04	64.79	1.68532	2.55972	3.26189	2.38889	-0.175274	0.69912	1.4013	0.528292	0.000413	2.52e-05	3.54e-06	4.48e-05	0.676	0.0669	0.00251	0.149	0.0113	0.00248	0.000805	0.00341	0.834	0.227	0.0322	0.361	orf19.1704	Putative peroxisomal 3-oxoacyl CoA thiolase; transcript regulated by white-opaque switch; Spider biofilm induced	Ca21chr3_C_albicans_SC5314	311546	312778	-	FOX3
orf19.1706	39.91	36.61	31.85	53.36	60.87	59.62	18.52	44.53	17.46	13.17	14.65	18.01	38.26	42.6	60.25	31.52	15.32	16.33	-0.0836353	0.196248	0.326217	0.85097	1.04752	1.32741	1.45737	1.98213	0.862	0.648	0.439	0.0556	0.0471	0.00673	0.00305	0.00025	0.936	0.817	0.666	0.203	0.184	0.0585	0.0362	0.00854	orf19.1706	Putative protein with a predicted role in nucleotide excision repair (NER) and RNA polymerase II (RNAP II) transcription; Plc1p-regulated	Ca21chr3_C_albicans_SC5314	307972	311241	-	MET18
orf19.1708	8.54	9.26	8.1	10.2	14.41	19.67	4.21	17.63	26.02	10.25	9.75	13.75	8.9	9.15	17.04	10.92	18.14	11.75	0.534912	-0.366059	-0.31892	0.568477	-0.00179582	-0.902767	-0.855628	0.031769	0.345	0.625	0.66	0.419	0.998	0.14	0.14	0.951	0.584	0.803	0.825	0.649	0.999	0.348	0.349	0.978	orf19.1708	Protein of unknown function; Spider biofilm induced	Ca21chr3_C_albicans_SC5314	306821	307480	+	orf19.1708
orf19.1709	120.23	124.47	168.79	107.69	215.39	50.12	121.16	87.08	82.59	120.77	41.2	69.74	122.35	138.24	132.75	104.12	101.68	55.47	0.910607	0.304154	0.443351	0.0512347	0.901119	0.294666	0.433863	0.0417466	0.119	0.586	0.428	0.927	0.143	0.573	0.408	0.937	0.318	0.777	0.657	0.967	0.353	0.768	0.639	0.971	orf19.1709	Sterol carrier domain protein; alkaline downregulated; colony morphology-related gene regulation by Ssn6; Spider biofilm induced	Ca21chr3_C_albicans_SC5314	304792	305175	-	orf19.1709
orf19.171	273.91	231.67	332.95	327.37	409.55	319.37	1147.28	968.73	585.44	416.7	847.89	1020.67	252.79	330.16	364.46	1058	501.07	934.28	-0.923036	-2.09015	-1.69876	-1.56322	0.200345	-0.966767	-0.575376	-0.439835	0.00875	2.8e-06	3.37e-05	6.61e-05	0.513	0.00321	0.058	0.131	0.0682	0.000714	0.00288	0.00418	0.724	0.0374	0.208	0.335	orf19.171	Putative DEAD-box family ATP-dependent RNA helicase; flucytosine induced; repressed in core stress response	Ca21chrR_C_albicans_SC5314	561933	564684	+	DBP2
orf19.1710	86.82	151.72	117.8	96.63	110.15	89.24	33.75	63.73	121.48	100.63	77.94	76.87	119.27	107.21	99.7	48.74	111.06	77.41	0.515005	1.15898	1.05365	0.94726	-0.592988	0.0509847	-0.0543393	-0.160733	0.125	0.00779	0.0133	0.0242	0.139	0.87	0.861	0.612	0.327	0.0638	0.0873	0.124	0.346	0.94	0.935	0.795	orf19.1710	Putative NADH-ubiquinone oxidoreductase; in detergent-resistant membrane fraction (possible lipid raft component); predicted N-terminal acetylation; nitric oxide-repressed; plasma membrane-localized; protein decreases in stationary phase	Ca21chr3_C_albicans_SC5314	302781	303620	-	ALI1
orf19.1711	38.88	48.88	34.23	33.98	43.86	22.95	16.79	16.57	39.73	33.74	30.44	30.37	43.88	34.11	33.41	16.68	36.74	30.41	0.271555	1.38681	1.03506	0.908778	-0.869778	0.245482	-0.10627	-0.232555	0.424	0.00583	0.0293	0.0571	0.0678	0.44	0.738	0.49	0.654	0.0536	0.139	0.206	0.229	0.668	0.87	0.707	orf19.1711	Regulated by Gcn4p; induced in response to amino acid starvation (3-aminotriazole treatment)	Ca21chr3_C_albicans_SC5314	301513	302700	+	END3
orf19.1712	103.6	102.75	81.61	84.29	113.42	73.72	30.08	37.77	136.69	138.27	103.07	84.07	103.18	82.95	93.57	33.92	137.48	93.57	0.559799	1.55891	1.24448	1.37883	-1.41316	-0.414048	-0.728472	-0.594124	0.0455	0.000344	0.00207	0.000997	0.000813	0.123	0.0124	0.0357	0.18	0.0102	0.0287	0.0188	0.0168	0.323	0.0836	0.156	orf19.1712	Putative ARF GTP/GDP exchange factor; induced in low iron; flow model biofilm repressed	Ca21chr3_C_albicans_SC5314	296888	300271	-	GEA2
orf19.1714	5.6	3.19	3.56	5	0.1	4.71	8.72	4.42	4.06	3.2	3.45	2.5	4.39	4.28	2.4	6.57	3.63	2.98	0.288288	-0.362148	-0.349158	-2.91639	0.881199	0.230763	0.243753	-2.32348	0.769	0.694	0.693	0.0443	0.384	0.797	0.777	0.0962	0.887	0.845	0.844	0.177	0.619	0.903	0.891	0.28	orf19.1714	Putative GPI-anchored protein	Ca21chr3_C_albicans_SC5314	294452	295375	-	PGA44
orf19.1715	473.39	343.52	132.56	186.42	137.88	391.69	199.73	176.05	714.84	724.43	419.46	372.1	408.46	159.49	264.79	187.89	719.63	395.78	0.867751	1.11157	-0.246591	0.312043	-1.08198	-0.83816	-2.19632	-1.63769	0.0771	0.0181	0.542	0.444	0.0201	0.0881	0.000242	0.00255	0.246	0.105	0.745	0.67	0.111	0.266	0.0084	0.0326	orf19.1715	Putative transcription factor; role in iron utilization, pathogenesis; both IRO1 and adjacent URA3 are mutated in strain CAI4; suppresses S. cerevisiae aft1 mutant low-iron growth defect; hyphal-induced; reports differ about iron regulation	Ca21chr3_C_albicans_SC5314	291579	293369	-	IRO1
orf19.1716	55.74	55.23	72.98	71.25	109.51	150.41	45.34	50.15	84.06	51.89	31.25	26.36	55.48	72.11	129.96	47.74	67.98	28.8	1.20136	0.195613	0.573155	1.40786	0.749299	-0.256453	0.12109	0.955796	0.00263	0.566	0.0987	0.000698	0.0598	0.389	0.669	0.0039	0.0331	0.762	0.284	0.0153	0.212	0.623	0.83	0.0419	orf19.1716	Orotidine-5'-phosphate decarboxylase; pyrimidine biosynthesis; gene used as genetic marker; decreased expression when integrated at ectopic chromosomal locations can cause defects in hyphal growth and virulence; Spider biofilm repressed	Ca21chr3_C_albicans_SC5314	290331	291143	-	URA3
orf19.1717	9.69	10.1	12.03	14.58	11.21	17.87	17.55	7.76	13.94	9.84	4.73	5.3	9.9	13.31	14.54	12.65	11.89	5.02	1.24103	-0.00451737	0.428225	0.530496	0.991712	-0.253832	0.178911	0.281181	0.0445	0.993	0.401	0.313	0.131	0.591	0.678	0.53	0.178	0.998	0.633	0.553	0.334	0.781	0.835	0.737	orf19.1717	Ortholog of C. dubliniensis CD36 : Cd36_81270, C. parapsilosis CDC317 : CPAR2_502880, Candida tenuis NRRL Y-1498 : CANTEDRAFT_101483 and Debaryomyces hansenii CBS767 : DEHA2A11990g	Ca21chr3_C_albicans_SC5314	288791	290176	+	orf19.1717
orf19.1718	66.97	64.55	51.59	52.35	60.36	48.41	25.32	52.45	47.96	50.8	35.97	44.43	65.76	51.97	54.39	38.89	49.38	40.2	0.310234	0.676869	0.337782	0.388034	0.0482508	0.414886	0.0757994	0.126051	0.324	0.0649	0.334	0.278	0.893	0.165	0.793	0.671	0.563	0.223	0.573	0.517	0.951	0.382	0.901	0.831	orf19.1718	Predicted Zn(II)2Cys6 transcription factor; repressed by fluphenazine treatment; required for yeast cell adherence to silicone substrate	Ca21chr3_C_albicans_SC5314	285486	288233	+	ZCF8
orf19.1719	38.44	46.88	56.67	37.36	48.36	17.03	34.73	40.3	31.75	30.54	125.34	87.15	42.66	47.01	32.7	37.51	31.14	106.25	-1.75045	0.144536	0.247262	-0.455524	-1.45102	0.443959	0.546684	-0.156102	0.000551	0.755	0.586	0.362	0.00493	0.302	0.195	0.73	0.0134	0.88	0.777	0.599	0.0484	0.541	0.422	0.866	orf19.1719	Putative glucoamylase; induced in oralpharyngeal candidasis; rat catheter and Spider biofilm induced	Ca21chr3_C_albicans_SC5314	280483	282177	-	SGA1
orf19.172	25.57	44.23	54.06	43.87	66.84	70.36	42.52	61.51	124.2	71.34	45.71	74.39	34.9	48.97	68.6	52.01	97.77	60.05	0.707104	-0.694662	-0.161074	0.341085	-0.0935667	-1.49533	-0.961745	-0.459586	0.0629	0.128	0.694	0.407	0.82	0.00159	0.0154	0.202	0.218	0.331	0.845	0.638	0.915	0.0246	0.0948	0.431	orf19.172	Putative RNA polymerases I and III subunit AC19; Hap43-induced; rat catheter biofilm induced	Ca21chrR_C_albicans_SC5314	560836	561231	+	RPC19
orf19.1720	27.35	25.71	29.47	28.43	17.97	27.97	45.55	72.83	24.25	26.31	69.88	57.58	26.53	28.95	22.97	59.19	25.28	63.73	-1.3349	-1.221	-1.09714	-1.44778	-0.0411572	0.0727465	0.196601	-0.15403	0.000791	0.00312	0.00472	0.00123	0.894	0.834	0.557	0.672	0.0165	0.0367	0.0472	0.0214	0.951	0.922	0.756	0.831	orf19.1720	Ortholog(s) have role in mitotic recombination	Ca21chr3_C_albicans_SC5314	277546	280140	+	orf19.1720
orf19.1721	12.34	11.78	21.99	29.23	13.95	41.17	226.57	220.45	17.63	8.39	336.11	307.57	12.06	25.61	27.56	223.51	13.01	321.84	-4.70328	-4.21031	-3.12387	-3.18024	-0.524571	-0.0315967	1.05485	0.998476	1.42e-07	8.55e-07	2.02e-06	3.46e-06	0.144	0.957	0.054	0.0766	0.000194	0.000401	0.000586	0.000791	0.354	0.981	0.199	0.245	orf19.1721	Carbonic anhydrase; converts of CO2 to bicarbonate; essential for virulence in host niches with limited CO2, normal white-opaque switch; Mnl1-induced in weak acid stress; Hap43-induced gene; F-12/CO2, rat catheter, Spider biofilm induced	Ca21chr3_C_albicans_SC5314	275704	276549	-	NCE103
orf19.1723	4.82	9.01	8.13	4.72	6.61	2.08	5.18	6.88	4.25	6.75	13.24	9.25	6.92	6.42	4.35	6.03	5.5	11.24	-1.07681	0.0550623	-0.0610642	-0.81289	-0.828779	0.303089	0.186962	-0.564863	0.084	0.94	0.931	0.329	0.237	0.636	0.763	0.45	0.258	0.973	0.969	0.568	0.474	0.809	0.884	0.675	orf19.1723	Ortholog(s) have role in response to purine-containing compound and cytoplasm, nucleus localization	Ca21chr3_C_albicans_SC5314	274598	275266	+	orf19.1723
orf19.1725	130.54	89.53	60.66	113.85	60.19	68.22	132.37	173.23	59.13	66.01	36	69.56	110.04	87.26	64.21	152.8	62.57	52.78	0.33853	-0.512665	-0.882784	-1.26571	1.64496	0.793768	0.42365	0.0407189	0.392	0.175	0.0285	0.00472	0.000874	0.0441	0.257	0.914	0.625	0.396	0.137	0.0473	0.0175	0.177	0.495	0.961	orf19.1725	Putative adhesin-like protein	Ca21chr3_C_albicans_SC5314	269415	271592	-	orf19.1725
orf19.1727	357.02	309.12	441.68	558.88	519.68	396.06	1147.72	1116.08	267.34	283.46	1120.93	1095.53	333.07	500.28	457.87	1131.9	275.4	1108.23	-2.00791	-1.77351	-1.19987	-1.31738	0.0350421	0.269444	0.843084	0.72558	5.99e-06	1.08e-05	0.000682	0.000232	0.905	0.286	0.00599	0.0118	0.00106	0.00142	0.0152	0.00819	0.957	0.526	0.0545	0.0809	orf19.1727	Vacuolar calcium P-type ATPase; transcript regulated by calcineurin and fluconazole; mutant shows increased resistance to fluconazole, lithium; increased sensitivity to calcium; Spider biofilm induced	Ca21chr3_C_albicans_SC5314	264975	268610	+	PMC1
orf19.1728	4.31	3.96	4.48	5.2	1.45	9.62	14.53	3.4	1.77	2.48	6.2	8.6	4.14	4.84	5.54	8.96	2.12	7.4	-1.79689	-0.359787	-0.126962	-0.424303	-0.44487	0.992229	1.22505	0.927713	0.0673	0.685	0.877	0.644	0.58	0.326	0.206	0.371	0.228	0.839	0.944	0.815	0.773	0.565	0.436	0.606	orf19.1728	Ortholog of C. dubliniensis CD36 : Cd36_81190, C. parapsilosis CDC317 : CPAR2_503840, Debaryomyces hansenii CBS767 : DEHA2A09042g and Pichia stipitis Pignal : PICST_42519	Ca21chr3_C_albicans_SC5314	260934	261566	-	orf19.1728
orf19.1729	5.9	8.03	7.62	5.75	10.67	8.95	1.65	3.66	7.75	7.28	6.23	4.34	6.97	6.68	9.81	2.65	7.52	5.29	0.514556	1.31567	1.24494	1.81856	-0.934245	-0.13313	-0.203861	0.369757	0.349	0.0993	0.112	0.0258	0.246	0.789	0.672	0.435	0.587	0.285	0.306	0.129	0.483	0.898	0.831	0.663	orf19.1729	Putative transcription factor with zinc finger DNA-binding motif	Ca21chr3_C_albicans_SC5314	259891	260898	+	orf19.1729
orf19.173	28.2	40.18	24.65	28.88	13.62	8.28	99.83	112.08	29.92	19.02	130.04	111.14	34.19	26.76	10.95	105.96	24.47	120.59	-2.32317	-1.67419	-1.99689	-3.35497	-0.168237	0.480746	0.158044	-1.20004	4.79e-06	0.000142	2.78e-05	2e-06	0.558	0.185	0.655	0.0166	0.000959	0.00629	0.0026	0.000584	0.757	0.41	0.821	0.0996	orf19.173	C2H2 transcription factor; induced by Mnl1 under weak acid stress	Ca21chrR_C_albicans_SC5314	556961	560263	+	orf19.173
orf19.1730	73.1	83.57	48.67	65.82	57.97	57.32	98.75	54.41	81.21	60.67	62.11	53.82	78.34	57.24	57.65	76.58	70.94	57.97	0.27889	0.210575	-0.245906	-0.228153	0.219816	0.151501	-0.30498	-0.287227	0.37	0.516	0.453	0.495	0.51	0.61	0.317	0.357	0.606	0.726	0.677	0.71	0.722	0.794	0.556	0.594	orf19.1730	HMG-box protein; Spider biofilm repressed	Ca21chr3_C_albicans_SC5314	257641	258650	-	orf19.1730
orf19.1734	153.86	158.61	146.85	127.31	123.58	94.77	111.04	101.3	145.88	142.54	136	111.84	156.24	137.08	109.17	106.17	144.21	123.92	0.223893	0.572826	0.380361	0.0403028	-0.233508	0.115424	-0.0770403	-0.417099	0.355	0.0382	0.15	0.875	0.367	0.626	0.745	0.0991	0.592	0.162	0.361	0.943	0.604	0.804	0.874	0.285	orf19.1734	Putative ATPase and nucleosome spacing factor; heterozygous null mutant displays sensitivity to virgineone	Ca21chrR_C_albicans_SC5314	1021437	1025600	-	orf19.1734
orf19.1735	0.55	0.65	1.22	0.19	2.14	0.15	1.33	1.08	0.7	0.29	0.42	1.19	0.6	0.7	1.15	1.2	0.49	0.81	-0.624208	-0.967203	-1.36798	-1.09831	0.74514	0.402145	0.00136814	0.271036	0.674	0.508	0.355	0.46	0.604	0.789	0.999	0.859	0.833	0.72	0.593	0.683	0.789	0.898	1	0.934	orf19.1735	Ortholog(s) have U2-type spliceosomal complex localization	Ca21chrR_C_albicans_SC5314	1020933	1021337	+	orf19.1735
orf19.1738	683.68	768.68	540.8	536.59	760.27	341.9	288.28	225.8	385.92	618.61	276.81	205.48	726.18	538.7	551.09	257.04	502.27	241.14	1.04428	1.5152	1.08607	1.02324	0.0919745	0.562898	0.13377	0.070939	0.0124	0.00135	0.0113	0.013	0.789	0.178	0.737	0.854	0.0835	0.0225	0.0792	0.0861	0.898	0.399	0.87	0.932	orf19.1738	UTP-glucose-1-phosphaturidyl transferase; localizes to yeast, not hyphal cell surface; Hog1-repressed; stationary phase enriched; induced in oralpharyngeal candidasis; rat catheter biofilm repressed; Bcr1-repressed in RPMI a/a biofilms	Ca21chrR_C_albicans_SC5314	1016412	1018054	-	UGP1
orf19.1741	0.15	0.02	0.02	0.29	0.02	0.02	0.05	0.02	1.19	0.01	0.32	0.02	0.08	0.15	0.02	0.04	0.6	0.17	0.706008	0.733467	1.20873	-0.802178	-1.44159	-1.41413	-0.938868	-2.94978	0.775	0.81	0.681	0.805	0.626	0.586	0.701	0.304	0.89	0.91	0.837	0.907	0.804	0.777	0.849	0.543	orf19.1741	Ortholog(s) have catalytic activity and role in ascospore wall assembly	Ca21chrR_C_albicans_SC5314	1014172	1015698	+	DIT1
orf19.1742	78.86	95.95	76.44	90.7	118.11	97.96	100.59	86.74	125.21	96.99	78.52	90.89	87.41	83.57	108.04	93.67	111.1	84.71	0.386836	-0.0786249	-0.137873	0.226629	0.122031	-0.34343	-0.402677	-0.038176	0.146	0.774	0.614	0.411	0.659	0.191	0.127	0.879	0.357	0.89	0.796	0.642	0.823	0.417	0.329	0.945	orf19.1742	Hydroxymethylbilane synthase; converts 4-porphobilinogen to hydroxymethylbilane in heme biosynthesis; induced in high iron, CO2; alkaline repressed; regulated by Sef1, Sfu1, and Hap43; rat catheter and Spider biofilm induced	Ca21chr2_C_albicans_SC5314	2137432	2138454	-	HEM3
orf19.1743	525.26	772.78	565.97	907.09	1152.81	198.64	2391.38	1606.01	132.01	242.73	2078.56	3159.05	649.02	736.53	675.72	1998.69	187.37	2618.8	-3.8465	-1.67722	-1.52767	-2.05697	-0.336812	1.83247	1.98202	1.45272	0.000145	0.0306	0.0516	0.00901	0.68	0.01	0.00793	0.0274	0.00638	0.142	0.194	0.0694	0.836	0.0736	0.0643	0.133	orf19.1743	Acetyl-CoA synthetase; induced by human neutrophils; fluconazole-repressed; regulated by Nrg1/Mig1; colony morphology-related gene regulation by Ssn6; only in stationary phase cultures; rat catheter biofilm repressed, Spider biofilm induced	Ca21chr2_C_albicans_SC5314	2132241	2134268	-	ACS1
orf19.1744	10.34	14.65	13.55	10.15	17.55	9.72	20.35	16.99	17.3	17.56	14.46	18.54	12.49	11.85	13.63	18.67	17.43	16.5	0.0994546	-0.552178	-0.633616	-0.484567	0.144802	-0.50683	-0.588269	-0.43922	0.801	0.244	0.174	0.304	0.745	0.234	0.159	0.3	0.905	0.481	0.395	0.543	0.874	0.47	0.374	0.539	orf19.1744	Putative uroporphyrinogen III synthase; induced in high iron or elevated CO2; alkaline, Hap43-repressed	Ca21chr2_C_albicans_SC5314	2131163	2131978	+	HEM4
orf19.1745	0.08	1.32	1.25	0.94	3.08	0.02	1.01	1.69	1.57	3.26	5.18	4.57	0.7	1.09	1.55	1.35	2.42	4.88	-1.12911	-2.10968	-0.378825	-2.72974	-1.80791	-2.78848	-1.05762	-3.40854	0.291	0.273	0.809	0.188	0.197	0.113	0.423	0.0767	0.53	0.513	0.909	0.413	0.424	0.308	0.653	0.245	orf19.1745	Protein of unknown function; Hap43-repressed gene	Ca21chr2_C_albicans_SC5314	2129404	2129898	-	orf19.1745
orf19.1746	0.82	0.05	0.49	0.26	0.73	0.02	0.05	0.02	0.23	0.01	0.26	1.08	0.43	0.38	0.37	0.04	0.12	0.67	-3.09234	2.76209	3.49543	1.75472	-4.0317	1.82273	2.55608	0.815364	0.172	0.304	0.179	0.53	0.123	0.441	0.258	0.744	0.392	0.544	0.402	0.737	0.323	0.668	0.496	0.874	orf19.1746	Protein similar to S. cerevisiae meiosis-specific, spore-wall-localized protein Ssp2p, which is required for wild-type outer spore wall formation in S. cerevisiae; possibly an essential gene (UAU1 method); Hap43p-repressed	Ca21chr2_C_albicans_SC5314	2127819	2129144	-	orf19.1746
orf19.1747	60.26	48.25	41.4	41.59	46.83	57.42	20.25	33.76	54.61	69.73	44.85	40.84	54.25	41.5	52.13	27.01	62.17	42.85	0.521872	0.91805	0.538214	0.865352	-0.585719	-0.189541	-0.569377	-0.24224	0.0862	0.0213	0.151	0.0295	0.127	0.495	0.0566	0.392	0.262	0.115	0.364	0.139	0.33	0.71	0.205	0.626	orf19.1747	Putative kinesin-related motor protein involved in mitotic spindle positioning; repressed by alpha pheromone in SpiderM medium; periodic mRNA expression, peak at cell-cycle G2/M phase	Ca21chr2_C_albicans_SC5314	2125441	2127438	-	KIP2
orf19.1748	4.25	5.75	2.77	3.74	0.65	6.9	5.6	4.16	5.57	7.19	6.26	6.4	5	3.26	3.77	4.88	6.38	6.33	-0.00889168	0.104051	-0.487216	-1.03103	-0.466284	-0.353341	-0.944609	-1.48843	0.989	0.901	0.58	0.31	0.569	0.612	0.212	0.106	0.996	0.955	0.772	0.549	0.765	0.795	0.443	0.296	orf19.1748	Protein of unknown function; shows colony morphology-related gene regulation by Ssn6	Ca21chr2_C_albicans_SC5314	2122825	2124870	-	orf19.1748
orf19.175	7.8	12.09	10.66	13.66	10	8.78	4.75	9.46	13.64	9.97	8.58	9.86	9.95	12.16	9.39	7.1	11.81	9.22	0.357535	0.337962	0.673159	0.287809	-0.260045	-0.279618	0.0555787	-0.329771	0.443	0.568	0.244	0.631	0.664	0.537	0.894	0.478	0.669	0.764	0.481	0.806	0.827	0.742	0.951	0.697	orf19.175	Ortholog of C. dubliniensis CD36 : Cd36_27430, C. parapsilosis CDC317 : CPAR2_802450, Candida tenuis NRRL Y-1498 : CANTEDRAFT_113969 and Debaryomyces hansenii CBS767 : DEHA2A13002g	Ca21chrR_C_albicans_SC5314	552466	554016	+	orf19.175
orf19.1750	315.49	296.01	383.42	325.46	369.05	585.9	600.45	396.63	263.1	371.88	203.64	293.22	305.75	354.44	477.48	498.54	317.49	248.43	0.358029	-0.706584	-0.491899	-0.110025	1.02585	-0.038761	0.175924	0.557798	0.274	0.0424	0.152	0.74	0.00558	0.905	0.6	0.112	0.513	0.173	0.365	0.871	0.0522	0.957	0.787	0.307	orf19.1750	Protein similar to mammalian SR-like RNA splicing factor; involved in filamentous growth and virulence; gene has intron; Spider biofilm repressed	Ca21chr2_C_albicans_SC5314	2120962	2122595	+	SLR1
orf19.1751	177.06	173.94	133.39	185.82	153.63	218.42	398.75	395.47	139.27	154.22	418.07	487.77	175.5	159.61	186.03	397.11	146.75	452.92	-1.62677	-1.17844	-1.33657	-1.11635	-0.188395	0.259941	0.101813	0.322027	3.79e-05	0.000529	0.00018	0.000825	0.5	0.323	0.694	0.226	0.0031	0.013	0.00712	0.0169	0.714	0.562	0.845	0.461	orf19.1751	Protein involved in regulation of unsaturated fatty acid biosynthesis; controls the expression of the Ole1p delta-9-fatty acid desaturase	Ca21chr2_C_albicans_SC5314	2117063	2119291	-	SPT23
orf19.1753	105.08	129.66	117.74	135.05	153.16	141.07	100.7	138.65	206.83	124.32	130.67	106.07	117.37	126.39	147.12	119.67	165.57	118.37	0.442834	-0.0629653	0.0499138	0.269907	0.0478312	-0.457968	-0.345089	-0.125096	0.143	0.837	0.87	0.383	0.876	0.13	0.242	0.664	0.352	0.924	0.94	0.618	0.943	0.333	0.479	0.827	orf19.1753	Pseudouridine synthase; catalyzes pseudouridylation in U2 snRNA, 5S rRNA, cytoplasmic tRNAs and in pre-tRNA(Tyr); F-12/CO2 early biofilm induced	Ca21chr2_C_albicans_SC5314	2114501	2116780	+	PUS7
orf19.1754	135.32	106.86	89.04	103.84	55.76	119.43	118	91.49	118.71	107.3	135.28	122.34	121.09	96.44	87.59	104.75	113	128.81	-0.189256	0.251244	-0.0701172	-0.296944	-0.348693	0.0918068	-0.229555	-0.456381	0.555	0.466	0.837	0.401	0.316	0.774	0.476	0.178	0.755	0.687	0.924	0.633	0.555	0.89	0.696	0.4	orf19.1754	Putative calmodulin-dependent protein kinase; involved in cell wall integrity and oxidative stress response	Ca21chr2_C_albicans_SC5314	2112408	2113841	-	CMK2
orf19.1755	84.35	71.64	66.5	63.02	81.58	62.99	70.06	83.58	100.2	85.05	78.19	70.3	77.99	64.76	72.29	76.82	92.63	74.24	0.315541	-0.0107177	-0.276842	-0.133399	0.0780437	-0.248215	-0.514339	-0.370896	0.219	0.968	0.316	0.628	0.775	0.324	0.0535	0.154	0.453	0.986	0.556	0.805	0.89	0.563	0.198	0.368	orf19.1755	Ortholog(s) have histone methyltransferase activity (H3-K36 specific) activity	Ca21chr2_C_albicans_SC5314	2109305	2111839	-	SET2
orf19.1756	61.69	68.08	65.04	61.41	39.92	86.48	85.81	116.19	220.83	150.86	89.17	117.16	64.89	63.23	63.2	101	185.85	103.17	0.838208	-0.673261	-0.710069	-0.794506	0.0185464	-1.49292	-1.52973	-1.61417	0.0241	0.0855	0.0684	0.05	0.959	0.000697	0.000508	0.000427	0.124	0.261	0.229	0.191	0.982	0.0153	0.0127	0.0114	orf19.1756	Glycerol-3-phosphate dehydrogenase; glycerol biosynthesis; regulated by Efg1; regulated by Tsa1, Tsa1B under H2O2 stress conditions; Sflow model and Spider biofilm induced	Ca21chr2_C_albicans_SC5314	2107827	2109038	+	GPD1
orf19.1757	18.93	15.98	21.51	26.17	19.64	18.9	21.76	41.09	34.31	27.3	62.81	66.51	17.46	23.84	19.27	31.42	30.81	64.66	-1.07211	-0.935702	-0.479684	-0.791907	-0.954242	-0.81783	-0.361812	-0.674035	0.00268	0.0329	0.209	0.063	0.0141	0.0374	0.278	0.0763	0.0335	0.149	0.439	0.219	0.0902	0.16	0.518	0.244	orf19.1757	Putative C2H2 transcription factor; expression upregulated in clinical isolates from HIV+ patients with oral candidiasis; Spider biofilm induced	Ca21chr2_C_albicans_SC5314	2102914	2104665	+	orf19.1757
orf19.1759	38.34	33.75	31.47	27.62	36.7	46.84	54.87	39.92	40.28	33.87	44.24	47.6	36.04	29.55	41.77	47.4	37.08	45.92	-0.307079	-0.305293	-0.600058	-0.0939387	-0.0422335	-0.0404472	-0.335213	0.170907	0.289	0.34	0.0733	0.763	0.89	0.89	0.261	0.555	0.528	0.578	0.239	0.884	0.95	0.95	0.5	0.755	orf19.1759	Ortholog(s) have methylated histone residue binding activity	Ca21chr2_C_albicans_SC5314	2099138	2100586	-	PHO23
orf19.176	32.53	38.19	73.71	63.24	98.08	1.41	39.92	135.44	1.41	14.98	99.77	186.21	35.36	68.48	49.75	87.68	8.2	142.99	-4.9633	-1.30596	-0.35343	-3.05899	-0.643128	3.01422	3.96675	1.26118	0.00587	0.21	0.702	0.0303	0.482	0.0772	0.0215	0.484	0.0538	0.44	0.849	0.141	0.701	0.246	0.115	0.702	orf19.176	Oligopeptide transporter; detected at germ tube plasma membrane; transcript inducede during phagocytosis by macrophages; fungal-specific; Hap43-repressed; merged with orf19.2292 in Assembly 20; rat catheter and Spider biofilm induced	Ca21chrR_C_albicans_SC5314	550909	552009	+	OPT4
orf19.1760	70.98	71.71	55.97	48.3	64.15	63.06	79.29	97.19	92.88	68.66	142.35	161.84	71.34	52.13	63.6	88.24	80.77	152.09	-0.923278	-0.335545	-0.796599	-0.501533	-0.753059	-0.165326	-0.62638	-0.331314	0.00196	0.227	0.0107	0.0849	0.0117	0.516	0.0264	0.211	0.0278	0.462	0.0764	0.26	0.0807	0.726	0.131	0.442	orf19.1760	RAS signal transduction GTPase; regulates cAMP and MAP kinase pathways; role in hyphal induction, virulence, apoptosis, heat-shock sensitivity; nonessential; plasma membrane-localized; complements viability of S. cerevisiae ras1 ras2 mutant	Ca21chr2_C_albicans_SC5314	2096718	2097593	-	RAS1
orf19.1761	7.05	8.03	11.62	7.2	15.29	7.97	0.05	0.82	11	16.38	3.71	4.69	7.54	9.41	11.63	0.44	13.69	4.2	1.68704	4.75992	5.01387	5.28888	-3.89935	-0.826469	-0.572523	-0.297504	0.0194	0.00725	0.00489	0.00347	0.0249	0.139	0.252	0.551	0.109	0.0612	0.0482	0.0392	0.126	0.346	0.49	0.752	orf19.1761	Predicted olichyl-diphosphooligosaccharide-protein glycotransferase; role in protein N-linked glycosylation; Spider biofilm repressed	Ca21chr2_C_albicans_SC5314	2095818	2096333	+	orf19.1761
orf19.1762	28.85	26.27	30.65	33.76	47.3	52.35	12.81	29.95	36.54	20.81	31.28	27.82	27.56	32.2	49.83	21.38	28.68	29.55	-0.0882573	0.267023	0.49508	1.12292	-0.369851	-0.0145708	0.213486	0.841323	0.813	0.561	0.272	0.0205	0.423	0.969	0.548	0.0275	0.911	0.759	0.511	0.112	0.652	0.986	0.75	0.134	orf19.1762	Putative protein phosphatase of the PTP family (tyrosine-specific); ortholog of S. cerevisiae Oca1; mutant is viable; mutant shows virulence defect	Ca21chr2_C_albicans_SC5314	2094663	2095472	-	OCA1
orf19.1763	3.3	4.06	2.23	1.39	0.77	3.97	2.71	1.88	2.94	3.07	12.83	7.62	3.68	1.81	2.37	2.3	3.01	10.22	-1.74117	0.768348	-0.311195	-0.242357	-2.22663	0.282894	-0.796648	-0.727811	0.0187	0.418	0.758	0.817	0.0188	0.715	0.361	0.427	0.107	0.648	0.881	0.914	0.107	0.856	0.598	0.656	orf19.1763	Predicted oxidoreductase/dehydrogenase; induced by nitric oxide; rat catheter and Spider biofilm induced	Ca21chr2_C_albicans_SC5314	2093348	2094460	+	IFR1
orf19.1764	60.12	69.93	56.06	55.38	51.76	53.25	36.78	56.64	63.86	58.25	82.29	74.5	65.02	55.72	52.51	46.71	61.06	78.39	-0.360891	0.405749	0.187892	0.103142	-0.680611	0.0860286	-0.131828	-0.216578	0.166	0.183	0.525	0.733	0.0335	0.735	0.604	0.415	0.384	0.407	0.733	0.867	0.15	0.869	0.789	0.645	orf19.1764	Protein of unknown function; rat catheter and Spider biofilm induced	Ca21chr2_C_albicans_SC5314	2090562	2091410	-	orf19.1764
orf19.1765	37.35	23.5	30.14	28.58	47.55	44.01	18.41	28.21	53.35	39.33	33.44	28.42	30.42	29.36	45.78	23.31	46.34	30.93	0.571107	0.274713	0.252203	0.89293	-0.331699	-0.628093	-0.650603	-0.00987641	0.0936	0.502	0.529	0.0365	0.42	0.0674	0.0523	0.974	0.275	0.716	0.736	0.158	0.65	0.228	0.195	0.989	orf19.1765	Secreted protein; fluconazole-induced	Ca21chr2_C_albicans_SC5314	2088810	2090066	+	orf19.1765
orf19.1766	0.48	2.1	0.81	1.31	8.09	0.02	0.9	0.02	0.56	0.22	1.02	0.14	1.29	1.06	4.06	0.46	0.39	0.58	-0.12454	3.48155	3.55782	1.90844	-2.14179	1.4643	1.54057	-0.108807	0.959	0.224	0.209	0.528	0.479	0.496	0.464	0.964	0.982	0.459	0.439	0.735	0.698	0.711	0.686	0.984	orf19.1766	Secreted protein; fluconazole-induced	Ca21chr2_C_albicans_SC5314	2084490	2085695	+	orf19.1766
orf19.1767	24.69	18.29	31.47	21.57	33.03	17.77	5.07	12.37	34.75	23.75	10.63	13.3	21.49	26.52	25.4	8.72	29.25	11.96	1.29066	1.17493	1.44514	1.3371	-0.323793	-0.439515	-0.169308	-0.277349	0.0154	0.0798	0.0318	0.0488	0.631	0.295	0.659	0.498	0.0948	0.25	0.145	0.188	0.807	0.534	0.824	0.713	orf19.1767	Ortholog(s) have protein complex scaffold, ubiquitin-specific protease activity, role in histone H3-K4 methylation, histone H3-K79 methylation, histone deubiquitination and DUBm complex, SAGA complex, SLIK (SAGA-like) complex localization	Ca21chr2_C_albicans_SC5314	2081249	2083090	+	orf19.1767
orf19.1768	30.18	26.51	11.14	12.88	6.07	29.74	9.26	4.76	38.48	30.67	17.34	24.93	28.34	12.01	17.91	7.01	34.57	21.14	0.743143	2.27559	1.04292	1.26245	-1.81598	-0.28354	-1.51621	-1.29668	0.143	0.0106	0.216	0.145	0.037	0.535	0.0107	0.0288	0.353	0.076	0.448	0.355	0.159	0.74	0.0764	0.137	orf19.1768	Ortholog of C. parapsilosis CDC317 : CPAR2_407480, C. dubliniensis CD36 : Cd36_24170, Candida orthopsilosis Co 90-125 : CORT_0C06830 and Spathaspora passalidarum NRRL Y-27907 : SPAPADRAFT_65786	Ca21chr2_C_albicans_SC5314	2077093	2080227	+	orf19.1768
orf19.1769	28.34	30.74	28.39	24.15	26.03	30.78	5.71	22.58	32.68	21.48	19.58	26.62	29.54	26.27	28.4	14.15	27.08	23.1	0.236016	0.982225	0.802163	0.928937	-0.601403	0.144807	-0.0352556	0.0915184	0.567	0.0902	0.156	0.11	0.296	0.71	0.927	0.817	0.763	0.269	0.371	0.303	0.535	0.853	0.967	0.913	orf19.1769	Ortholog(s) have G-protein beta/gamma-subunit complex binding, actin binding activity, role in positive regulation of transcription from RNA polymerase II promoter by pheromones, protein folding and cytoplasm localization	Ca21chr2_C_albicans_SC5314	2075839	2076636	+	orf19.1769
orf19.177	34.72	38.61	17.04	27.5	26.83	40.13	15.5	32.1	26.13	22.73	25.3	35.2	36.66	22.27	33.48	23.8	24.43	30.25	-0.276709	0.525136	-0.205167	0.382286	-0.219559	0.582287	-0.148017	0.439436	0.478	0.243	0.653	0.398	0.628	0.134	0.705	0.261	0.697	0.481	0.82	0.631	0.805	0.339	0.851	0.499	orf19.177	Has domain(s) with predicted phosphatidylinositol binding activity and role in cell communication	Ca21chr1_C_albicans_SC5314	1337672	1340068	+	orf19.177
orf19.1771	20.91	17.94	30.62	19.11	21.66	47.28	26.62	42.03	34.36	18.93	21.98	27.03	19.42	24.86	34.47	34.33	26.65	24.51	0.0874452	-0.897199	-0.603721	-0.148045	0.575309	-0.409336	-0.115857	0.339819	0.85	0.0961	0.22	0.757	0.258	0.397	0.793	0.446	0.93	0.279	0.454	0.88	0.495	0.63	0.901	0.671	orf19.1771	Predicted spliceosome-associated protein; role in pre-mRNA splicing; Spider biofilm induced	Ca21chr2_C_albicans_SC5314	2071722	2073668	+	CWC22
orf19.1772	55.53	55.48	51.24	58.51	93.15	42.17	16.15	64.75	101.97	57.93	54.23	70.93	55.5	54.88	67.66	40.45	79.95	62.58	0.320981	0.440501	0.424796	0.597093	-0.5941	-0.47458	-0.490286	-0.317988	0.482	0.446	0.457	0.304	0.307	0.307	0.283	0.486	0.7	0.671	0.68	0.543	0.546	0.546	0.522	0.703	orf19.1772	Ortholog(s) have mitochondrion localization	Ca21chr2_C_albicans_SC5314	2068598	2071552	-	orf19.1772
orf19.1773	21.11	31.37	22.34	27.12	13.16	14.95	29.86	27.83	38.1	20.59	64.06	36.47	26.24	24.73	14.06	28.85	29.34	50.27	-0.79046	-0.15186	-0.200353	-1.0168	-0.780374	-0.141774	-0.190267	-1.00672	0.0511	0.741	0.657	0.0646	0.0869	0.729	0.634	0.0475	0.193	0.872	0.823	0.222	0.264	0.865	0.809	0.185	orf19.1773	Transcription factor; binds telomeres and regulatory sequences in DNA; involved in telomere maintenance; represses hyphal growth under yeast-favoring conditions; similar to (but shorter than) S. cerevisiae Rap1	Ca21chr2_C_albicans_SC5314	2066997	2068286	+	RAP1
orf19.1774	0.78	0.86	2.14	0.61	0.02	0.02	1.65	1.27	0.01	0.62	0.79	1	0.82	1.38	0.02	1.46	0.32	0.89	-3.31742	-0.768881	-0.350539	-6.28647	0.663683	3.21222	3.63056	-2.30537	0.0718	0.552	0.77	0.0107	0.606	0.0806	0.0447	0.354	0.236	0.752	0.888	0.0765	0.79	0.252	0.179	0.592	orf19.1774	Predicted dehydrogenase; transcript upregulated in an RHE model of oral candidiasis; virulence-group-correlated expression; Spider biofilm repressed	Ca21chr2_C_albicans_SC5314	2064862	2066004	+	orf19.1774
orf19.1776	9.05	11.5	9.81	8.27	15.16	0.7	1.65	5.67	9.11	7	7.91	7.66	10.27	9.04	7.93	3.66	8.06	7.78	0.0431898	1.46341	1.27732	-0.310219	-1.07851	0.341716	0.155622	-1.43191	0.955	0.198	0.255	0.808	0.349	0.637	0.827	0.157	0.98	0.425	0.492	0.909	0.587	0.81	0.918	0.372	orf19.1776	Putative pantetheine-phosphate adenylyltransferase (PPAT); which catalyzes 4th step in coenzyme A biosynthesis from pantothenate; rat catheter biofilm repressed	Ca21chr2_C_albicans_SC5314	2062415	2063383	-	orf19.1776
orf19.1777	254.48	260.28	173.93	221.89	157.35	205.61	183.91	207.12	217.92	177.1	477.47	303.94	257.38	197.91	181.48	195.52	197.51	390.71	-0.94762	0.391068	-0.00202859	-0.125619	-0.947751	0.390936	-0.00215988	-0.12575	0.00483	0.182	0.994	0.655	0.00535	0.175	0.994	0.649	0.0478	0.405	0.998	0.821	0.0508	0.396	0.998	0.818	orf19.1777	Ortholog(s) have ubiquitin-specific protease activity, role in endocytosis, protein deubiquitination and cell division site, cytosol, nucleus, peroxisome, transport vesicle localization	Ca21chr2_C_albicans_SC5314	2058113	2062261	+	orf19.1777
orf19.1779	1651.52	1538.22	1889.17	1666.77	2528.75	1209.14	2111.31	2167.12	1701.33	2730.63	1452.24	2649.67	1594.87	1777.97	1868.95	2139.22	2215.98	2050.95	0.129429	-0.421138	-0.261453	-0.270547	0.107361	-0.443206	-0.283522	-0.292615	0.777	0.317	0.543	0.516	0.798	0.333	0.543	0.519	0.891	0.556	0.746	0.726	0.903	0.572	0.746	0.729	orf19.1779	Cell surface mannoprotein; cell-wall glucan metabolism, adhesion; adhesin motif; O-glycosylation; induced by heat, germ tube formation, wall regeneration; mycelial antigen; diagnostic marker; fluconazole-repressed; Spider biofilm induced	Ca21chr2_C_albicans_SC5314	2053567	2054703	-	MP65
orf19.178	4.62	3.96	4.07	5.67	4.51	8.41	0.26	7.94	7.15	4.39	6.71	7.58	4.29	4.87	6.46	4.1	5.77	7.14	-0.327034	0.921018	1.11042	1.47367	-1.6505	-0.402449	-0.21305	0.150204	0.648	0.449	0.349	0.22	0.167	0.613	0.772	0.839	0.817	0.673	0.587	0.454	0.386	0.796	0.889	0.925	orf19.178	Ortholog of C. dubliniensis CD36 : Cd36_32460, C. parapsilosis CDC317 : CPAR2_205480, Candida tenuis NRRL Y-1498 : CANTEDRAFT_115156 and Debaryomyces hansenii CBS767 : DEHA2E22154g	Ca21chrR_C_albicans_SC5314	1486178	1487143	+	orf19.178
orf19.1780	3.5	9.36	6.45	3.37	1.69	0.02	0.58	1.88	2.78	5.14	4.09	3.58	6.43	4.91	0.86	1.23	3.96	3.84	-0.0441749	2.22105	1.89442	-2.93934	-1.6631	0.60213	0.275492	-4.55826	0.962	0.11	0.167	0.163	0.239	0.483	0.746	0.0201	0.983	0.303	0.385	0.379	0.476	0.701	0.875	0.111	orf19.1780	Has domain(s) with predicted catalytic activity	Ca21chr2_C_albicans_SC5314	2050687	2051925	-	orf19.1780
orf19.1782	182.98	196.79	250.31	192.28	327.83	134.92	55.31	77.31	192.85	340.17	81.38	64.28	189.88	221.29	231.38	66.31	266.51	72.83	1.82653	1.46676	1.68096	1.61832	-0.0794788	-0.43925	-0.225054	-0.287694	0.000571	0.0049	0.00205	0.00252	0.862	0.278	0.576	0.472	0.0136	0.0482	0.0285	0.0323	0.936	0.517	0.77	0.692	orf19.1782	Membrane-localized protein of unknown function	Ca21chr2_C_albicans_SC5314	2049600	2050319	-	orf19.1782
orf19.1783	85.96	102.37	108.43	129.31	100.7	67.52	401.59	466.28	132.07	122.07	392.59	351.93	94.16	118.87	84.11	433.94	127.07	372.26	-1.54729	-2.1983	-1.86009	-2.38955	0.213244	-0.437771	-0.0995624	-0.629022	4.42e-05	1.18e-06	6.09e-06	5.29e-07	0.431	0.109	0.697	0.0296	0.00338	0.000446	0.00107	0.000335	0.66	0.301	0.847	0.139	orf19.1783	Protein similar to S. cerevisiae Yor1; ABC-type plasma membrane transporter involved in resistance to aureobasidin A; white cell type-specific transcript; Spider biofilm induced	Ca21chr2_C_albicans_SC5314	2042944	2047410	-	YOR1
orf19.1785	114.39	93.75	121.51	110.24	92.77	116.7	139.99	142.53	49.95	76.95	89.78	154.14	104.07	115.88	104.73	141.26	63.45	121.96	-0.923815	-0.449071	-0.290192	-0.440379	0.27121	0.745954	0.904832	0.754646	0.0101	0.172	0.363	0.181	0.397	0.0309	0.011	0.0297	0.0739	0.392	0.6	0.404	0.63	0.143	0.0775	0.14	orf19.1785	Protein with a PI31 proteasome regulator domain; Hap43-repressed; flow model biofilm induced	Ca21chr2_C_albicans_SC5314	2041670	2042650	+	orf19.1785
orf19.1789	18.46	22.1	16.78	23.29	24.39	25.53	2.5	7.72	26.87	22.5	11.26	10.2	20.28	20.04	24.96	5.11	24.69	10.73	1.19856	1.92148	1.91162	2.23054	-1.0136	-0.290677	-0.300538	0.0183787	0.0109	0.00874	0.00849	0.00319	0.146	0.418	0.388	0.958	0.0773	0.0682	0.0672	0.0372	0.357	0.648	0.622	0.981	orf19.1789	Ortholog(s) have mitochondrion localization	Ca21chr4_C_albicans_SC5314	1156891	1158354	+	orf19.1789
orf19.1789.1	243.34	219.28	168.38	247.39	215.04	282.54	435.75	266.83	192.61	215.47	314.69	222.96	231.31	207.88	248.79	351.29	204.04	268.83	-0.374412	-0.569354	-0.753633	-0.477445	0.375178	0.180236	-0.0040424	0.272145	0.239	0.0849	0.0287	0.142	0.243	0.562	0.99	0.385	0.476	0.26	0.137	0.351	0.48	0.759	0.996	0.619	orf19.1789.1	Saccharopine dehydrogenase (biosynthetic); enzyme of alpha-aminoadipate lysine biosynthesis pathway; functionally complements S. cerevisiae lys1 mutation; fungal-specific (no human or murine homolog)	Ca21chr4_C_albicans_SC5314	1159049	1160197	+	LYS1
orf19.1791	73.55	81.02	72.57	97.88	120.69	138.84	169.3	199.4	187.39	109.28	140.24	140.94	77.28	85.22	129.77	184.35	148.33	140.59	0.0259443	-1.26416	-1.13197	-0.516682	0.398686	-0.891415	-0.759225	-0.14394	0.927	0.000861	0.00177	0.0951	0.187	0.00832	0.0184	0.616	0.967	0.0174	0.0262	0.278	0.412	0.0663	0.106	0.797	orf19.1791	Putative protein with a predicted role in 60S ribosomal subunit biogenesis; Hap43p-induced gene; ortholog of S. cerevisiae MAK11	Ca21chr4_C_albicans_SC5314	1160326	1161801	-	orf19.1791
orf19.1792	41.92	45.17	38.07	21.32	34	11.26	10.55	15.13	40.99	44.29	17.53	25.27	43.55	29.69	22.63	12.84	42.64	21.4	1.02998	1.68076	1.04128	0.487349	-0.619583	0.0311962	-0.608286	-1.16221	0.0362	0.0121	0.0988	0.448	0.333	0.936	0.149	0.0225	0.157	0.0822	0.284	0.673	0.572	0.971	0.36	0.119	orf19.1792	Ortholog(s) have ubiquitin-protein ligase activity	Ca21chr4_C_albicans_SC5314	1162041	1164398	+	orf19.1792
orf19.1793	51.26	36.96	18.21	27.32	14.54	45.18	36.24	38.26	86.38	71.22	45.13	41.03	44.11	22.77	29.86	37.25	78.8	43.08	0.864635	0.216034	-0.729805	-0.510577	-0.198797	-0.847397	-1.79324	-1.57401	0.0378	0.637	0.148	0.31	0.666	0.0394	0.000657	0.0022	0.161	0.81	0.359	0.55	0.828	0.165	0.0148	0.0298	orf19.1793	Ortholog(s) have phosphatidylinositol binding activity, role in cellular response to nitrogen starvation, piecemeal microautophagy of nucleus and Golgi apparatus, endosome, extrinsic to membrane, fungal-type vacuole localization	Ca21chr4_C_albicans_SC5314	1167226	1169013	+	orf19.1793
orf19.1794	16.69	14.96	15.74	9.25	16.25	6.02	1.54	4.76	31.72	21.8	5.91	10.39	15.83	12.49	11.14	3.15	26.76	8.15	1.78156	2.30645	1.88399	1.5877	-1.26682	-0.741933	-1.1644	-1.46069	0.0057	0.0231	0.0563	0.111	0.203	0.12	0.0232	0.0128	0.0528	0.121	0.204	0.304	0.432	0.319	0.121	0.0851	orf19.1794	Ortholog(s) have RNA binding, translation regulator activity and role in Group I intron splicing, mitochondrial respiratory chain complex IV biogenesis, positive regulation of mitochondrial translation	Ca21chr4_C_albicans_SC5314	1169213	1170295	-	orf19.1794
orf19.1795	189.01	126.63	110.18	150.24	185.25	135.55	77.12	93.3	140.42	155.82	77.15	117.16	157.82	130.21	160.4	85.21	148.12	97.16	0.643147	0.832689	0.567721	0.865523	-0.124365	0.0651781	-0.199791	0.0980118	0.0523	0.0235	0.104	0.0195	0.713	0.829	0.51	0.745	0.196	0.122	0.293	0.109	0.855	0.919	0.722	0.874	orf19.1795	Ortholog os S. cerevisiae Puf3; mRNA-binding protein involved in RNA catabolism; mutant is viable	Ca21chr4_C_albicans_SC5314	1171147	1173936	+	PUF3
orf19.1796	54.47	85.56	61.97	65.37	70.26	44.58	42.95	40.98	50.71	61.48	70.07	51.51	70.01	63.67	57.42	41.97	56.1	60.79	-0.115897	0.710274	0.613534	0.414503	-0.536802	0.28937	0.19263	-0.0064013	0.714	0.0678	0.107	0.275	0.161	0.359	0.534	0.984	0.856	0.229	0.298	0.515	0.377	0.596	0.739	0.993	orf19.1796	Putative glyoxylate reductase; acts on glyoxylate and hydroxypyruvate substrates; Spider biofilm repressed	Ca21chr4_C_albicans_SC5314	1174948	1176042	+	orf19.1796
orf19.1797	71.66	45.42	66.47	95.35	72.26	112.64	278.12	430.78	74.32	44.48	170.41	195.85	58.54	80.91	92.45	354.45	59.4	183.13	-1.66115	-2.58945	-2.10623	-1.92618	0.914513	-0.013782	0.469437	0.649479	0.000405	7.97e-06	4.24e-05	0.000107	0.0195	0.971	0.213	0.0951	0.0112	0.00122	0.00329	0.00545	0.109	0.987	0.444	0.278	orf19.1797	D-arabinose 5-phosphate isomerase; has GutQ domain which is associated with phosphosugar binding; other biofilm induced; rat catheter and Spider biofilm induced; F-12/CO2 early biofilm induced	Ca21chr4_C_albicans_SC5314	1176382	1177569	-	orf19.1797
orf19.1798	29.39	38.33	28.36	28.08	33.36	25.36	16.36	33.8	43.98	42.52	53.53	41.03	33.86	28.22	29.36	25.08	43.25	47.28	-0.123619	0.32417	0.07674	0.111304	-0.817375	-0.369586	-0.617016	-0.582452	0.687	0.426	0.848	0.787	0.0528	0.26	0.0699	0.0971	0.841	0.655	0.929	0.898	0.197	0.498	0.232	0.281	orf19.1798	Putative GTPase-activating protein; similar to mammalian tuberin; involved in control of filamentous growth; mutants are viable	Ca21chr4_C_albicans_SC5314	1179489	1183964	-	TSC2
orf19.1799	115.69	135.38	143.8	134.97	144.57	80.15	242.84	185.73	143.38	164.28	101.29	126.88	125.53	139.39	112.36	214.29	153.83	114.08	0.4396	-0.748171	-0.5931	-0.971669	0.892805	-0.294965	-0.139894	-0.518464	0.154	0.0244	0.0635	0.00603	0.00988	0.325	0.634	0.0982	0.367	0.125	0.22	0.0546	0.073	0.564	0.808	0.283	orf19.1799	Putative general amino acid permease; fungal-specific (no human or murine homolog)	Ca21chr4_C_albicans_SC5314	1184245	1186101	-	GAP5
orf19.18	1012.32	1078.94	1900.04	1221.41	2702.19	913.06	960.69	785.95	1416.54	1986.64	928.1	856.87	1045.63	1560.73	1807.63	873.32	1701.59	892.48	0.91868	0.239592	0.79764	0.850985	-0.00826605	-0.687353	-0.129305	-0.0759605	0.0614	0.555	0.0828	0.0596	0.983	0.157	0.793	0.875	0.215	0.755	0.256	0.211	0.993	0.371	0.901	0.942	orf19.18	Inosine monophosphate (IMP) dehydrogenase; enzyme of GMP biosynthesis; target of mycophenolic acid and mizoribine monophosphate; antigenic during infection; repressed in core stress response; snoRNA snR54 encoded within IMH3 intron	Ca21chr2_C_albicans_SC5314	1302340	1304152	-	IMH3
orf19.1800	43.49	33.26	35.15	23.22	15.16	24.43	79.29	53.36	20.44	21.19	111.29	88.19	38.38	29.19	19.8	66.33	20.82	99.74	-2.25488	-0.687652	-1.12451	-1.65579	-0.693157	0.874071	0.437218	-0.0940648	1.57e-05	0.065	0.00627	0.000945	0.046	0.0319	0.256	0.822	0.00181	0.223	0.056	0.0183	0.181	0.146	0.493	0.916	orf19.1800	Protein of unknown function; Spider biofilm induced	Ca21chr4_C_albicans_SC5314	1186649	1187977	-	orf19.1800
orf19.1801	314.76	310.03	282.73	302.37	332.29	388.55	134.87	207.8	349.68	389.86	243.33	188.75	312.39	292.55	360.42	171.34	369.77	216.04	0.787532	0.861145	0.76382	1.06033	-0.316451	-0.242838	-0.340162	-0.0436513	0.0114	0.00659	0.0141	0.00166	0.248	0.389	0.239	0.876	0.0795	0.0578	0.0903	0.0253	0.485	0.623	0.476	0.943	orf19.1801	Putative cytochrome B5 reductase; plasma membrane-localized	Ca21chr4_C_albicans_SC5314	1188936	1189820	-	CBR1
orf19.1802	127.69	163.39	159.99	190.1	149.32	222.44	201.8	250.53	134.51	80.67	196.14	147.58	145.54	175.05	185.88	226.16	107.59	171.86	-0.705931	-0.649533	-0.378624	-0.313348	0.412036	0.468434	0.739343	0.804618	0.039	0.0573	0.246	0.332	0.208	0.152	0.0322	0.0213	0.164	0.207	0.483	0.571	0.438	0.365	0.147	0.115	orf19.1802	Putative prolyl hydroxylase family member; regulates Ume6p stability in response to oxygen; inhibited by hypoxia; repressed by prostaglandins; Spider biofilm induced	Ca21chr4_C_albicans_SC5314	1190626	1192479	-	OFD1
orf19.1803	17.13	14.58	10.73	9.68	16.67	18.57	6.14	10.71	20.27	14.31	10.82	12.09	15.86	10.2	17.62	8.42	17.29	11.45	0.588336	0.806799	0.164855	0.963282	-0.333166	-0.114702	-0.756647	0.0417803	0.158	0.13	0.753	0.0746	0.533	0.757	0.0684	0.909	0.372	0.333	0.879	0.241	0.739	0.881	0.23	0.959	orf19.1803	Beta subunit of heterodimeric protein geranylgeranyltransferase type I; GGTase I enzyme binds zinc, is Mg-dependent; Cdc42p is GGTase I substrate	Ca21chrR_C_albicans_SC5314	1062991	1064145	+	CDC43
orf19.1804	69.06	57.47	105.7	90.52	112.43	104.75	26.73	52.26	80.12	55.38	29.33	31.49	63.26	98.11	108.59	39.49	67.75	30.41	1.13846	0.594454	1.22591	1.37688	0.461188	-0.0828203	0.548637	0.699606	0.00402	0.114	0.00335	0.0015	0.249	0.779	0.0704	0.0267	0.0427	0.31	0.0385	0.0238	0.486	0.893	0.233	0.131	orf19.1804	Ortholog(s) have role in cellular response to cadmium ion, detoxification of cadmium ion and mitochondrion localization	Ca21chrR_C_albicans_SC5314	1064655	1065743	+	orf19.1804
orf19.1805	37.45	46.08	31.09	25.97	24.18	10.12	19.81	37.16	59.48	37.6	66.41	63.02	41.76	28.53	17.15	28.49	48.54	64.71	-0.44528	0.454765	-0.0995712	-0.985522	-1.09745	-0.197408	-0.751744	-1.63769	0.21	0.32	0.828	0.0748	0.0232	0.587	0.0599	0.00242	0.44	0.56	0.919	0.241	0.121	0.778	0.212	0.0316	orf19.1805	Ortholog(s) have peroxisome matrix targeting signal-1 binding, peroxisome matrix targeting signal-2 binding, protein binding, bridging activity	Ca21chrR_C_albicans_SC5314	1066201	1067559	+	PEX14
orf19.1806	9.93	8.2	6.95	9.13	6.07	7.1	3.68	5.6	11.13	7.28	6.68	7.05	9.07	8.04	6.59	4.64	9.21	6.86	0.406959	0.891414	0.7255	0.436333	-0.489812	-0.00535621	-0.171271	-0.460437	0.411	0.171	0.256	0.511	0.458	0.991	0.702	0.361	0.642	0.391	0.493	0.722	0.682	0.996	0.849	0.598	orf19.1806	Ortholog of C. dubliniensis CD36 : Cd36_30340, C. parapsilosis CDC317 : CPAR2_203900, Candida tenuis NRRL Y-1498 : CANTEDRAFT_113094 and Debaryomyces hansenii CBS767 : DEHA2G22374g	Ca21chrR_C_albicans_SC5314	1068806	1069882	+	orf19.1806
orf19.1808	39.33	37.28	50.19	30.3	49.98	28.97	7.32	18.01	75.19	65.75	47.52	40.39	38.3	40.25	39.48	12.66	70.47	43.96	0.678445	1.48001	1.48357	1.45284	-1.67906	-0.877498	-0.873937	-0.904662	0.0627	0.0167	0.0154	0.0188	0.00796	0.0221	0.019	0.0202	0.218	0.0998	0.0948	0.107	0.0644	0.117	0.108	0.112	orf19.1808	RNA polymerase II mediator complex subunit; transcription positively regulated by Tbf1p	Ca21chrR_C_albicans_SC5314	1070731	1073841	+	MED5
orf19.1813	288.2	202.29	285.31	276.82	241.8	278.03	311.02	334.56	144.03	231.87	321.69	323.3	245.24	281.06	259.92	322.79	187.95	322.49	-0.817431	-0.418691	-0.197689	-0.31605	-8.64594e-05	0.398654	0.619656	0.501295	0.0111	0.153	0.496	0.272	1	0.167	0.0446	0.0887	0.0779	0.366	0.711	0.511	1	0.385	0.178	0.267	orf19.1813	Protein involved in heme uptake; putative FAD transporter, similar to S. cerevisiae Flc2p	Ca21chrR_C_albicans_SC5314	1547993	1550428	+	FLC2
orf19.1814	315.66	320.78	256.02	278.32	304.78	208.53	259.77	312.82	271.14	345.54	540.4	417.52	318.22	267.17	256.66	286.29	308.34	478.96	-0.625143	0.156051	-0.0997833	-0.176832	-0.728364	0.0528308	-0.203004	-0.280052	0.0441	0.568	0.715	0.511	0.0201	0.849	0.469	0.314	0.177	0.764	0.856	0.722	0.111	0.93	0.69	0.553	orf19.1814	Putative phosphatidylinositol-4-kinase	Ca21chrR_C_albicans_SC5314	1540104	1545887	+	STT4
orf19.1815	84.83	122.17	214.71	115.17	272.7	76.42	194.82	99.94	110.38	174.03	119.68	95.56	103.5	164.94	174.56	147.38	142.2	107.62	0.370855	-0.379321	0.252425	0.118637	0.304095	-0.446082	0.185664	0.0518766	0.488	0.496	0.645	0.828	0.584	0.405	0.723	0.921	0.705	0.711	0.815	0.919	0.776	0.637	0.861	0.964	orf19.1815	Ortholog of S. cerevisae/S. pombe Tif6; constituent of 66S pre-ribosomal particles; Spider biofilm induced	Ca21chrR_C_albicans_SC5314	1538777	1539514	+	orf19.1815
orf19.1816	490.63	306.51	342.41	402.76	467.4	773.43	8400.79	9318.46	1209.05	2518.84	8495.71	12425	398.57	372.59	620.41	8859.62	1863.95	10460.4	-2.5464	-4.50105	-4.56512	-3.87584	-0.230122	-2.18478	-2.24885	-1.55956	0.000453	2.13e-07	1.98e-07	1.46e-06	0.699	0.000139	0.000116	0.00264	0.0118	0.000234	0.000231	0.000496	0.848	0.00619	0.00565	0.0332	orf19.1816	Cell wall adhesin; epithelial adhesion, endothelial invasion; alleles vary in adhesiveness; immunoprotective in mice; binds SspB adhesin of S. gordonii in mixed biofilm; induced in/required for Spider biofilm; flow model biofilm repressed	Ca21chrR_C_albicans_SC5314	1532346	1535813	-	ALS3
orf19.182	73.99	69.72	79.52	75.38	86.08	89.74	46.53	61.13	113.02	74.19	59.82	64.32	71.86	77.45	87.91	53.83	93.61	62.07	0.566599	0.368884	0.475771	0.660363	-0.155216	-0.352931	-0.246044	-0.0614516	0.0507	0.238	0.13	0.0442	0.617	0.195	0.349	0.814	0.192	0.475	0.334	0.177	0.798	0.422	0.588	0.912	orf19.182	Ortholog(s) have rRNA (guanine-N1-)-methyltransferase activity, role in rRNA modification and endoplasmic reticulum, mitochondrion localization	Ca21chr2_C_albicans_SC5314	1008679	1010094	+	orf19.182
orf19.1822	211.27	118.79	82.44	24	51.68	117.7	22.84	25.04	421.76	369.54	97.38	87.81	165.03	53.22	84.69	23.94	395.65	92.6	2.09059	2.70492	0.823275	1.6957	-1.92925	-1.31493	-3.19657	-2.32415	0.00109	0.00118	0.246	0.0245	0.0121	0.0189	3.61e-05	0.000512	0.0199	0.0209	0.483	0.125	0.0824	0.108	0.00301	0.0128	orf19.1822	Zn(II)2Cys6 transcription factor; role in hyphal extension, virulence, adherence to plastic; rat catheter biofilm induced; has a long 5'-UTR that regulates translational efficiency and controls transition to filamentous growth	Ca21chr1_C_albicans_SC5314	1314494	1317025	-	UME6
orf19.1823	137.17	120.6	50.83	78.83	107.36	107.85	29.97	49.13	137.75	159.12	113.85	79.95	128.89	64.83	107.6	39.55	148.44	96.9	0.629298	1.62776	0.615017	1.37009	-1.20114	-0.202682	-1.21542	-0.460355	0.0445	0.000466	0.109	0.00191	0.00487	0.479	0.000952	0.126	0.178	0.0121	0.301	0.0273	0.0481	0.698	0.0183	0.327	orf19.1823	Predicted membrane protein; transcript repressed by ciclopirox olamine	Ca21chr1_C_albicans_SC5314	1310872	1313613	+	orf19.1823
orf19.1825	30.38	26.58	18.69	22.47	5.7	10.52	9.58	11.5	20.54	19.95	11.51	9.21	28.48	20.58	8.11	10.54	20.25	10.36	0.966475	1.38597	0.922595	-0.463458	0.0708113	0.490308	0.0269312	-1.35912	0.03	0.00799	0.0599	0.395	0.89	0.152	0.936	0.00748	0.141	0.0646	0.212	0.628	0.95	0.365	0.971	0.0621	orf19.1825	Protein of unknown function; mutants are viable; filament induced; regulated by Nrg1, Rfg1, Tup1	Ca21chr1_C_albicans_SC5314	1306306	1308531	+	orf19.1825
orf19.1826	126.69	113	105.48	116.93	50.06	58.12	187.4	332.64	112.61	97.51	259.31	374.07	119.84	111.2	54.09	260.02	105.06	316.69	-1.57651	-1.08062	-1.18752	-2.22619	-0.304983	0.190905	0.0840075	-0.954667	0.000131	0.0028	0.00137	8.4e-06	0.323	0.524	0.777	0.00915	0.00599	0.0344	0.0227	0.00126	0.562	0.732	0.891	0.0699	orf19.1826	Putative zinc finger transcription factor; macrophage-downregulated; flow model biofilm induced; flow model and Spider biofilm induced	Ca21chr1_C_albicans_SC5314	1300757	1302625	-	MDM34
orf19.1828	20.6	28.4	22.11	23.87	24.51	27.5	21.33	36.48	26.08	16.67	15.21	25.12	24.5	22.99	26.01	28.9	21.37	20.17	0.123622	-0.343628	-0.409313	-0.232755	0.665774	0.198524	0.132838	0.309396	0.763	0.42	0.33	0.582	0.145	0.612	0.728	0.433	0.883	0.65	0.569	0.774	0.356	0.795	0.864	0.661	orf19.1828	Putative pyridoxal kinase; a key enzyme in pyridoxal 5'-phosphate synthesis, the active form of vitamin B6; involved in bud-site selection and genome integrity in S. cerevisiae; induced by alpha pheromone in SpiderM medium	Ca21chr1_C_albicans_SC5314	1297270	1298319	+	BUD16
orf19.183	9.83	15.56	15.74	9.25	29.27	5.86	23.05	15.29	16.59	29.16	3.71	9.14	12.7	12.49	17.56	19.17	22.87	6.42	1.94716	-0.498975	-0.559281	-0.473247	1.62297	-0.823161	-0.883466	-0.797433	0.0253	0.493	0.43	0.516	0.0768	0.205	0.161	0.22	0.127	0.709	0.659	0.726	0.245	0.435	0.377	0.453	orf19.183	Imidazoleglycerol-phosphate dehydratase, enzyme of histidine biosynthesis; functionally complements S. cerevisiae his3-1 mutation; hyphal-induced expression; regulated by Gcn2p and Gcn4p; fungal-specific (no human or murine homolog)	Ca21chr2_C_albicans_SC5314	1007761	1008429	+	HIS3
orf19.1832	31.1	28.36	22.53	32.26	43.82	11.7	116.15	103.03	74.95	101.45	140.42	104.48	29.73	27.39	27.76	109.59	88.2	122.45	-0.479116	-1.86183	-1.98462	-2.30289	-0.167538	-1.55025	-1.67304	-1.99131	0.209	0.001	0.000517	0.000302	0.668	0.00292	0.00146	0.00077	0.44	0.0189	0.0128	0.00948	0.829	0.0353	0.0234	0.0162	orf19.1832	Putative transporter; Gcn4p-regulated; more similar to S. cerevisiae Tpn1p, which is a vitamin B6 transporter, than to purine-cytosine permeases	Ca21chr1_C_albicans_SC5314	2349943	2351736	+	FCY23
orf19.1833	892.96	775.07	921.92	747.58	1127.59	1023.8	557.58	632.59	1245.62	931.36	649.29	467.59	834.01	834.75	1075.7	595.09	1088.49	558.44	0.969804	0.497794	0.503332	0.870278	0.10274	-0.36927	-0.363731	0.00321436	0.00719	0.0997	0.104	0.0097	0.706	0.266	0.281	0.992	0.0609	0.286	0.292	0.0723	0.851	0.504	0.52	0.997	orf19.1833	Ortholog(s) have pseudouridine synthase activity	Ca21chr1_C_albicans_SC5314	2352602	2354041	+	orf19.1833
orf19.1834	34.31	37.84	28.17	37.54	50.19	44.47	8.72	23.75	50.85	32.81	15.78	19.93	36.07	32.85	47.33	16.24	41.83	17.85	1.2217	1.0426	0.909831	1.43116	-0.0119589	-0.191058	-0.32383	0.197502	0.00829	0.0495	0.0792	0.00989	0.982	0.582	0.349	0.558	0.0662	0.189	0.249	0.073	0.992	0.774	0.587	0.757	orf19.1834	Ortholog of C. dubliniensis CD36 : Cd36_09960, C. parapsilosis CDC317 : CPAR2_212580, Debaryomyces hansenii CBS767 : DEHA2G11770g and Pichia stipitis Pignal : PICST_51041	Ca21chr1_C_albicans_SC5314	2354205	2356937	-	orf19.1834
orf19.1835	107.41	83.78	67.58	100.21	43.06	125.91	39.06	64.98	103.96	89.11	30.44	56.5	95.6	83.9	84.48	52.02	96.53	43.47	1.23573	0.799121	0.599759	0.451538	0.415837	-0.0207716	-0.220134	-0.368355	0.0202	0.133	0.25	0.389	0.452	0.962	0.611	0.411	0.111	0.338	0.487	0.623	0.676	0.983	0.794	0.642	orf19.1835	Putative coiled-coil polarisome; predicted role in polarized morphogenesis, cell fusion, and low affinity Ca2+ influx; rat catheter biofilm induced	Ca21chr1_C_albicans_SC5314	2357350	2359254	-	PEA2
orf19.1836	25.44	31.06	20.88	22.12	13.87	11.9	20.79	25.76	48.48	29.7	22.94	32.69	28.25	21.5	12.89	23.27	39.09	27.82	0.493917	0.222993	-0.158538	-0.909775	-0.175028	-0.445951	-0.827483	-1.57872	0.161	0.589	0.702	0.0684	0.674	0.196	0.0268	0.00148	0.377	0.779	0.849	0.229	0.832	0.423	0.132	0.0237	orf19.1836	Putative class II abasic (AP) endonuclease; flucytosine induced	Ca21chr1_C_albicans_SC5314	2361077	2362432	+	APN2
orf19.1837	134.42	127.57	119.23	148.39	125.04	294.88	102.44	122.22	141.64	143.65	119.8	135.78	131	133.81	209.96	112.33	142.65	127.79	0.162486	0.20115	0.224234	0.752604	-0.161878	-0.123214	-0.10013	0.42824	0.633	0.579	0.536	0.0524	0.656	0.716	0.767	0.217	0.808	0.772	0.741	0.196	0.822	0.857	0.886	0.45	orf19.1837	Transcription initiation factor; binds TATA box sequence, binding does not require TFIIA; caspofungin repressed; functional homolog of S. cerevisiae and human TATA-binding proteins; Spider biofilm induced	Ca21chr1_C_albicans_SC5314	2362662	2363378	+	TBP1
orf19.1839	474.81	534.63	457.25	484.06	628.7	434.44	578.41	533.25	888.06	750.15	721.23	613.34	504.72	470.66	531.57	555.83	819.11	667.29	0.296392	-0.147091	-0.248848	-0.0874146	-0.248829	-0.692312	-0.794069	-0.632636	0.333	0.582	0.363	0.742	0.368	0.0324	0.0177	0.0471	0.572	0.774	0.6	0.872	0.604	0.147	0.103	0.184	orf19.1839	Putative RNA polymerase I subunit A190; Hap43p-induced gene; flucytosine induced	Ca21chr1_C_albicans_SC5314	2364348	2369345	-	RPA190
orf19.184	50.88	57.12	44.7	54.53	41.28	56.79	20.68	35.31	52.84	49.12	36.55	24.56	54	49.62	49.03	28	50.98	30.55	0.75254	0.861457	0.742704	0.717146	-0.0296539	0.0792635	-0.0394894	-0.0650474	0.0355	0.0358	0.063	0.0769	0.941	0.789	0.892	0.83	0.155	0.156	0.219	0.245	0.974	0.898	0.951	0.919	orf19.184	Predicted component of the mitochondrial sorting and assembly machinery (SAM complex) and ER-mitochondria encounter structure (ERMES) complex with a role in protein import into mitochondria	Ca21chr2_C_albicans_SC5314	1005900	1007321	-	MDM10
orf19.1840	1080.81	957.29	738.63	709.19	820.52	711.58	642.13	525.77	685.55	942.92	533.7	486.94	1019.05	723.91	766.05	583.95	814.23	510.32	0.664404	0.787082	0.298577	0.37864	0.210487	0.333165	-0.155341	-0.0752778	0.0338	0.0135	0.29	0.175	0.42	0.288	0.609	0.799	0.151	0.0881	0.529	0.396	0.65	0.527	0.793	0.904	orf19.1840	Predicted lipid-binding ER protein; involved in ER-plasma membrane tethering; Spider biofilm induced	Ca21chr1_C_albicans_SC5314	2369758	2373535	-	orf19.1840
orf19.1841	6	6.42	3.53	2.92	5.49	6.43	1.43	2.37	4.88	5.3	2.13	2.43	6.21	3.22	5.96	1.9	5.09	2.28	1.16418	1.6503	0.687082	1.59626	-0.197389	0.288736	-0.674484	0.234697	0.0958	0.0466	0.4	0.0554	0.821	0.578	0.251	0.658	0.279	0.183	0.632	0.202	0.915	0.771	0.488	0.823	orf19.1841	Protein of unknown function; Hap43-induced gene	Ca21chrR_C_albicans_SC5314	1484684	1485808	+	orf19.1841
orf19.1842	60.8	62.63	52.64	61.84	27.16	74.85	63.33	89.61	68.9	47.41	100.05	107.55	61.72	57.24	51.01	76.47	58.16	103.8	-0.854172	-0.356171	-0.464732	-0.777287	-0.392438	0.105563	-0.00299797	-0.315553	0.0346	0.387	0.26	0.0844	0.329	0.782	0.994	0.436	0.153	0.621	0.498	0.259	0.568	0.894	0.998	0.664	orf19.1842	Predicted GTP/GDP exchange factor for Rsr1; rat catheter biofilm induced	Ca21chrR_C_albicans_SC5314	1479657	1484333	+	BUD5
orf19.1843	67.89	68.08	45.24	37.09	50.91	21.55	8.07	14.98	59.56	69.44	25.15	22.19	67.99	41.16	36.23	11.53	64.5	23.67	1.43851	2.45005	1.71058	1.38329	-0.929727	0.081816	-0.657654	-0.984944	0.00215	0.000489	0.00726	0.0269	0.127	0.799	0.065	0.0153	0.0294	0.0124	0.0612	0.132	0.329	0.904	0.223	0.0945	orf19.1843	Putative glucosyltransferase involved in cell wall mannan biosynthesis; transcription is elevated in chk1, nik1, and sln1 homozygous null mutants; repressed by nitric oxide; possibly essential gene, disruptants not obtained by UAU1 method	Ca21chrR_C_albicans_SC5314	1475586	1477277	-	ALG6
orf19.1844	0.02	0.19	1.06	0.41	0.45	0.02	0.05	0.02	0.18	0.04	0.02	0.14	0.11	0.74	0.23	0.04	0.11	0.08	0.890815	0.828725	4.36185	1.41998	-0.63677	-0.69886	2.83426	-0.10761	0.702	0.751	0.0615	0.576	0.81	0.759	0.126	0.961	0.849	0.878	0.215	0.769	0.909	0.882	0.328	0.983	orf19.1844	Protein similar to ferric reductase Fre10p	Ca21chrR_C_albicans_SC5314	1470656	1472911	-	orf19.1844
orf19.1847	1849.82	1659.05	2903.71	3496.68	4443.81	2428.01	256.49	333.51	522.66	843.46	126.31	159.56	1754.43	3200.2	3435.91	295	683.06	142.93	2.23468	2.57876	3.4366	3.49963	1.04707	1.39115	2.24899	2.31202	7.8e-06	5.63e-06	8.13e-07	4.55e-07	0.0026	0.00273	0.000119	6.95e-05	0.0012	0.00103	0.000397	0.000315	0.0329	0.0338	0.00571	0.0043	orf19.1847	Aromatic decarboxylase; Ehrlich fusel oil pathway of aromatic alcohol biosynthesis; alkaline repressed; protein abundance affected by URA3 expression in CAI-4 strain; Spider biofilm induced	Ca21chrR_C_albicans_SC5314	1467679	1469568	-	ARO10
orf19.1849	57.59	62.74	64.5	75.73	57.46	73.92	89.72	149.2	103.44	69.4	114.46	96.37	60.16	70.12	65.69	119.46	86.42	105.42	-0.308632	-1.01795	-0.796206	-0.894929	0.210021	-0.499295	-0.277554	-0.376276	0.308	0.00654	0.0222	0.0138	0.502	0.122	0.362	0.234	0.547	0.0575	0.118	0.0891	0.716	0.322	0.599	0.47	orf19.1849	Ortholog(s) have U3 snoRNA binding, rRNA binding activity, role in maturation of SSU-rRNA from tricistronic rRNA transcript (SSU-rRNA, 5.8S rRNA, LSU-rRNA) and nucleolus, small-subunit processome localization	Ca21chrR_C_albicans_SC5314	1464965	1467118	+	orf19.1849
orf19.185	62.45	77.57	56.54	46.77	70.04	64.72	27.48	35.62	56.05	51.22	28.99	42.82	70.01	51.66	67.38	31.55	53.63	35.91	0.619289	1.08852	0.647318	1.04058	-0.0946351	0.374601	-0.0666054	0.326656	0.0531	0.00558	0.0719	0.00766	0.791	0.179	0.807	0.242	0.197	0.0522	0.236	0.0631	0.9	0.401	0.908	0.479	orf19.185	Ortholog(s) have structural constituent of ribosome activity, role in mitochondrial translational initiation and mitochondrial small ribosomal subunit localization	Ca21chr2_C_albicans_SC5314	1004538	1005644	-	orf19.185
orf19.1850	15.13	21.33	20.84	17.44	21.95	5.92	6.57	9.27	16.73	18.9	7.12	9.29	18.23	19.14	13.94	7.92	17.81	8.2	1.13751	1.10038	1.18107	0.396635	0.0502949	0.0131594	0.0938487	-0.690582	0.0609	0.115	0.0865	0.574	0.945	0.978	0.834	0.2	0.214	0.31	0.263	0.768	0.976	0.99	0.922	0.428	orf19.1850	Putative protein phosphatase of the PTP family (tyrosine-specific), similar to S. cerevisiae Siw14p; mutant shows virulence defect; Hap43p-repressed gene	Ca21chrR_C_albicans_SC5314	1463555	1464400	-	SIW14
orf19.1852	11.87	13.11	25.79	15.81	17.13	7.3	25.75	10.67	6.08	10.73	6.87	8.34	12.49	20.8	12.22	18.21	8.41	7.6	0.0867784	-0.171041	0.498342	-0.361381	0.899374	0.641554	1.31094	0.451214	0.893	0.767	0.352	0.546	0.177	0.278	0.0247	0.453	0.951	0.886	0.59	0.748	0.398	0.517	0.126	0.677	orf19.1852	Ortholog(s) have mitochondrion localization	Ca21chrR_C_albicans_SC5314	1462928	1463452	+	orf19.1852
orf19.1853	124.18	179.37	177.24	122.13	214.22	83.58	96.25	59.36	106.82	176.18	36.58	45.1	151.78	149.68	148.9	77.8	141.5	40.84	1.76202	1.07557	1.05603	0.911914	0.808096	0.121651	0.102111	-0.0420071	0.00218	0.0355	0.0383	0.0691	0.134	0.772	0.807	0.92	0.0296	0.155	0.162	0.231	0.339	0.889	0.908	0.964	orf19.1853	Putative histone H3; farnesol regulated; Hap43-induced; rat catheter and Spider biofilm repressed	Ca21chrR_C_albicans_SC5314	1462310	1462720	+	HHT2
orf19.1855	7.42	5.05	2.52	2.39	5.29	6.46	7.43	4.35	8.6	9.87	26.23	25.46	6.24	2.45	5.87	5.89	9.23	25.85	-1.49319	0.256412	-1.07256	0.192483	-2.32854	-0.578939	-1.90792	-0.642868	0.00138	0.675	0.14	0.757	0.000606	0.243	0.00571	0.21	0.0228	0.833	0.348	0.88	0.0141	0.48	0.0528	0.441	orf19.1855	Predicted membrane transporter, member of the anion:cation symporter (ACS) family, major facilitator superfamily (MFS); Gcn4p-regulated; flucytosine induced; ketoconazole-repressed; oxidative stress-induced via Cap1p	Ca21chrR_C_albicans_SC5314	1457457	1459271	-	orf19.1855
orf19.1856	36.46	39.3	51.91	42.62	37.38	71.65	110.06	85.99	60.19	31.82	66.14	59.67	37.88	47.26	54.52	98.02	46	62.9	-0.512051	-1.32195	-1.01513	-0.851307	0.587858	-0.222045	0.0847766	0.248602	0.174	0.0041	0.0145	0.0373	0.125	0.567	0.816	0.508	0.395	0.0433	0.0916	0.16	0.326	0.763	0.913	0.72	orf19.1856	Ortholog(s) have histone deacetylase activity	Ca21chrR_C_albicans_SC5314	1455568	1456683	+	orf19.1856
orf19.1857	26.39	34.27	51.87	49.65	51.04	29.04	43.06	28.21	15.94	11.36	27.41	9.25	30.33	50.76	40.04	35.64	13.65	18.33	-0.277157	-0.114078	0.642715	0.227466	0.984862	1.14794	1.90473	1.48949	0.616	0.809	0.159	0.624	0.08	0.0342	0.00104	0.00791	0.797	0.909	0.374	0.802	0.251	0.152	0.0194	0.0642	orf19.1857	Putative L-azetidine-2-carboxylic acid acetyltransferase; mutants are viable	Ca21chrR_C_albicans_SC5314	1453958	1454635	-	orf19.1857
orf19.1860	521.87	466.25	571.24	460.84	762.48	512.47	647.95	617	507.4	983.73	326.37	461.79	494.06	516.04	637.48	632.47	745.56	394.08	0.867427	-0.364415	-0.299324	-0.0129957	0.702037	-0.529805	-0.464714	-0.178386	0.0256	0.282	0.385	0.969	0.0443	0.157	0.219	0.626	0.128	0.521	0.619	0.986	0.178	0.371	0.453	0.804	orf19.1860	Putative succinate-CoA ligase beta subunit; regulated by Mig1, Tup1; induced in high iron; protein present in exponential and stationary growth phase yeast cells; Spider biofilm repressed	Ca21chrR_C_albicans_SC5314	1451449	1453087	-	LSC2
orf19.1860.1	152.76	135.93	87.55	112.72	111.23	85.51	88.75	91.53	127.41	129.56	136.33	95.67	144.35	100.13	98.37	90.14	128.49	116	0.166249	0.671852	0.138057	0.105115	-0.339852	0.165751	-0.368044	-0.400986	0.527	0.0303	0.627	0.714	0.244	0.524	0.172	0.144	0.735	0.141	0.804	0.856	0.481	0.733	0.392	0.355	orf19.1860.1	Ortholog(s) have extracellular region localization	Ca21chr2_C_albicans_SC5314	1560333	1561733	-	orf19.1860.1
orf19.1861	95.88	77.99	91.52	75.23	63.13	98.26	171.48	187.5	114.63	101.54	238.3	178.19	86.93	83.37	80.7	179.49	108.08	208.24	-0.931954	-1.0583	-1.1222	-1.18679	-0.192434	-0.318783	-0.382683	-0.447271	0.00413	0.00232	0.00142	0.00107	0.495	0.267	0.183	0.131	0.0434	0.0307	0.0231	0.0196	0.711	0.505	0.407	0.335	orf19.1861	Protein of unknown function; flow model biofilm induced	Ca21chr2_C_albicans_SC5314	1558356	1560230	+	orf19.1861
orf19.1862	14.89	33.85	52.38	23.69	14.87	7.4	16.15	25.91	5.18	4.29	52.7	28.98	24.37	38.04	11.14	21.03	4.74	40.84	-3.06402	-0.00130964	0.622853	-1.11615	-0.829529	2.23318	2.85734	1.11834	0.000976	0.998	0.296	0.136	0.176	0.0108	0.00157	0.198	0.0186	0.999	0.536	0.342	0.397	0.0767	0.0245	0.426	orf19.1862	Possible stress protein; increased transcription associated with CDR1 and CDR2 overexpression or fluphenazine treatment; regulated by Sfu1, Nrg1, Tup1; stationary phase enriched protein; Spider biofilm induced	Ca21chr2_C_albicans_SC5314	1556610	1556975	-	orf19.1862
orf19.1864	72.97	84.89	60.19	77.48	62.02	45.41	120.72	109.78	89.51	90.6	113.85	101.96	78.93	68.84	53.72	115.25	90.05	107.91	-0.260119	-0.535912	-0.734328	-1.1123	0.0806782	-0.195114	-0.393531	-0.771507	0.306	0.0597	0.0141	0.00126	0.758	0.445	0.135	0.0109	0.545	0.211	0.0902	0.0217	0.881	0.671	0.341	0.0775	orf19.1864	Ortholog(s) have role in ribosome-associated ubiquitin-dependent protein catabolic process and RQC complex, cytosol, cytosolic large ribosomal subunit localization	Ca21chr2_C_albicans_SC5314	1552255	1554414	-	orf19.1864
orf19.1865	283.09	228.08	254.44	279.39	353.92	216.6	420.86	260.17	194.48	283.56	140.57	185.37	255.59	266.91	285.26	340.51	239.02	162.97	0.545365	-0.386421	-0.3187	-0.256276	1.04116	0.109372	0.177093	0.239517	0.113	0.254	0.351	0.444	0.00649	0.741	0.6	0.473	0.308	0.492	0.589	0.67	0.0572	0.872	0.787	0.693	orf19.1865	S. cerevisiae ortholog Mcs7 has a role in reciprocal meiotic recombination; Spider biofilm repressed	Ca21chr2_C_albicans_SC5314	1549956	1551800	-	MCS7
orf19.1867	24.55	26.3	32.23	43.39	35.73	3.63	22.08	26.66	3.76	4.39	13.96	9.89	25.43	37.81	19.68	24.37	4.07	11.93	-1.55179	0.0177633	0.58979	-1.23046	1.07954	2.6491	3.22112	1.40087	0.121	0.978	0.347	0.122	0.167	0.00902	0.00198	0.16	0.32	0.99	0.585	0.321	0.385	0.0694	0.028	0.376	orf19.1867	Putative malate permease; induced during macrophage infection; regulated by Gcn2 and Gcn4; putative peroxisome targeting signal; Hap43-repressed; Spider biofilm induced	Ca21chr2_C_albicans_SC5314	1547799	1548998	+	orf19.1867
orf19.1868	88.46	108.01	163.9	145.26	46.32	50.58	89.4	69.7	4.85	25.25	30.57	23.2	98.24	154.58	48.45	79.55	15.05	26.88	-1.32145	0.355199	1.01501	-0.655218	1.50957	3.18622	3.84604	2.1758	0.0354	0.385	0.0218	0.143	0.00615	2.93e-05	3.83e-06	0.00123	0.155	0.619	0.117	0.353	0.0554	0.0027	0.000839	0.0214	orf19.1868	Putative ribonucleoside diphosphate reductase;colony morphology-related gene regulation by Ssn6; transcript regulated by tyrosol and cell density; Hap43-repressed; Spider biofilm induced	Ca21chr2_C_albicans_SC5314	1546130	1547314	+	RNR22
orf19.1871	193.14	172.13	196.1	183.05	149.83	179.51	255.94	201.02	206.77	234.79	280.28	237.68	182.64	189.57	164.67	228.48	220.78	258.98	-0.225569	-0.303588	-0.247365	-0.455716	-0.196209	-0.274229	-0.218005	-0.426357	0.361	0.225	0.32	0.0782	0.428	0.267	0.376	0.0949	0.598	0.459	0.559	0.248	0.657	0.506	0.611	0.278	orf19.1871	Ortholog(s) have structural molecule activity, role in histone exchange and Swr1 complex, cytosol localization	Ca21chr2_C_albicans_SC5314	1539900	1544825	+	orf19.1871
orf19.1872	224.3	266.23	256.63	230.75	236.98	108.18	272.77	171.01	251.47	246.76	208.81	171.56	245.26	243.69	172.58	221.89	249.12	190.19	0.396214	0.204227	0.200098	-0.409477	0.165059	-0.0269274	-0.0310563	-0.640632	0.271	0.566	0.578	0.257	0.64	0.939	0.931	0.0861	0.51	0.762	0.771	0.494	0.812	0.973	0.969	0.262	orf19.1872	Plasma membrane protein; repressed by nitric oxide	Ca21chr2_C_albicans_SC5314	1538720	1539355	+	orf19.1872
orf19.1876	52.8	58.62	59.78	74.58	54.57	77.99	105.27	99.37	58.04	66.17	69.55	65.73	55.71	67.18	66.28	102.32	62.1	67.64	-0.128416	-0.87044	-0.601277	-0.631905	0.586839	-0.155184	0.113979	0.0833513	0.629	0.007	0.0402	0.0356	0.0477	0.565	0.661	0.754	0.805	0.06	0.167	0.156	0.185	0.762	0.825	0.879	orf19.1876	Ortholog(s) have mRNA binding activity, role in mRNA splice site selection, positive regulation of mRNA splicing, via spliceosome and U1 snRNP, U2-type prespliceosome, commitment complex localization	Ca21chr2_C_albicans_SC5314	1534338	1535696	-	orf19.1876
orf19.1877	16.66	17.52	19.23	18.99	24.43	27.6	18.84	20.69	15.25	18.45	10.22	13.22	17.09	19.11	26.02	19.77	16.85	11.72	0.534939	-0.23454	-0.0728981	0.374843	0.799751	0.0302722	0.191914	0.639655	0.173	0.544	0.843	0.315	0.0698	0.93	0.562	0.0674	0.393	0.747	0.927	0.555	0.232	0.968	0.759	0.228	orf19.1877	Ortholog(s) have cytoplasm, nucleus localization	Ca21chr2_C_albicans_SC5314	1533526	1534341	+	orf19.1877
orf19.1878	29.19	32.84	33.28	29.3	27.08	46.58	27.7	37.58	39.46	26.34	27.97	22.68	31.01	31.29	36.83	32.64	32.9	25.32	0.357393	-0.135408	-0.127736	0.0819789	0.423892	-0.0689083	-0.061237	0.148478	0.339	0.732	0.741	0.834	0.311	0.844	0.857	0.669	0.577	0.867	0.872	0.922	0.55	0.927	0.933	0.83	orf19.1878	RNA polymerase II core mediator complex subunit	Ca21chr2_C_albicans_SC5314	1532303	1533274	-	MED4
orf19.188	34.31	26.72	29.6	19.04	13.87	24.23	45.99	40.9	51.15	38.88	43.93	48.6	30.51	24.32	19.05	43.44	45.02	46.27	-0.0430171	-0.487932	-0.865878	-1.19412	-0.11561	-0.560525	-0.938471	-1.26671	0.891	0.203	0.0344	0.0107	0.744	0.111	0.0139	0.0044	0.95	0.432	0.153	0.0765	0.874	0.304	0.0896	0.0452	orf19.188	Ortholog of Candida albicans WO-1 : CAWG_04234	Ca21chr2_C_albicans_SC5314	1001967	1004417	+	orf19.188
orf19.1880	334.25	246.39	397.94	392.48	607.23	325.8	140.75	102.8	210.99	281.82	134.95	93.59	290.32	395.21	466.51	121.78	246.4	114.27	1.11662	1.29575	1.75953	1.94229	0.051169	0.230308	0.69408	0.87684	0.00424	0.00203	0.000244	8.74e-05	0.881	0.49	0.0617	0.0211	0.0442	0.0284	0.00843	0.00486	0.946	0.706	0.216	0.114	orf19.1880	Putative ferrochelatase involved in heme biosynthesis; transcript not regulated by iron levels and not affected by a yfh1 null mutation; Spider biofilm repressed	Ca21chr2_C_albicans_SC5314	1531048	1532208	+	HEM15
orf19.1881	195.07	170.01	113.74	144.58	152.17	168.02	185.44	196.62	161.82	163.37	145.02	132.45	182.54	129.16	160.09	191.03	162.6	138.74	0.229833	-0.0726303	-0.57736	-0.259785	0.465866	0.163403	-0.341327	-0.0237521	0.329	0.758	0.0266	0.281	0.0657	0.481	0.154	0.918	0.568	0.881	0.131	0.521	0.224	0.7	0.368	0.962	orf19.1881	Lysophospholipid acyltransferase, involved in phospholipid remodeling; role in glycerophospholipid biosynthesis; rat catheter biofilm repressed	Ca21chr2_C_albicans_SC5314	1528522	1530330	+	LPT1
orf19.1883	157.92	141.54	161.8	155.24	184.69	119.36	192.31	100.77	147.24	232.13	134.08	120.49	149.73	158.52	152.02	146.54	189.69	127.28	0.541809	0.178122	0.262292	0.165447	0.0554514	-0.308236	-0.224066	-0.320911	0.12	0.607	0.451	0.633	0.873	0.358	0.501	0.341	0.319	0.791	0.675	0.808	0.941	0.596	0.715	0.579	orf19.1883	Putative condensin complex subunit; cell-cycle regulated periodic mRNA expression	Ca21chr2_C_albicans_SC5314	1524754	1528272	+	YCS4
orf19.1885	29.29	45.24	31.79	42.22	40.09	43.57	74.3	55.51	43.3	30.67	72.11	71.01	37.27	37	41.83	64.9	36.98	71.56	-0.966412	-0.762643	-0.735123	-0.555443	-0.217886	-0.0141166	0.0134036	0.193084	0.00648	0.038	0.0394	0.113	0.492	0.966	0.966	0.554	0.0572	0.162	0.165	0.308	0.708	0.985	0.985	0.754	orf19.1885	Putative TFIID subunit; mutation confers hypersensitivity to toxic ergosterol analog	Ca21chr2_C_albicans_SC5314	1523380	1524471	+	TAF4
orf19.1886	93.85	84.09	163.61	169.98	170.54	175.93	313.97	247.37	138.76	140	134.35	120.3	88.97	166.8	173.23	280.67	139.38	127.33	0.131742	-1.64446	-0.736669	-0.681651	1.12703	-0.64917	0.258618	0.313636	0.566	7.64e-06	0.00619	0.00979	0.00026	0.0134	0.266	0.181	0.762	0.0012	0.0556	0.0727	0.00871	0.0878	0.505	0.404	orf19.1886	Putative U3-containing 90S preribosome processome complex subunit; Hap43-induced; essential; S. cerevisiae ortholog is essential; represses in core stress response;	Ca21chr2_C_albicans_SC5314	1521606	1522721	-	RCL1
orf19.1887	29.12	28.43	47.3	52.95	41.06	37.16	85.05	55.81	25.37	27.33	34.61	23.77	28.78	50.13	39.11	70.43	26.35	29.19	-0.138889	-1.17269	-0.370679	-0.735173	1.16382	0.130016	0.932031	0.567537	0.679	0.00266	0.218	0.0314	0.00301	0.696	0.00773	0.0938	0.836	0.0333	0.452	0.144	0.0359	0.846	0.0634	0.276	orf19.1887	Ortholog(s) have sterol esterase activity, role in sterol metabolic process and integral to membrane, lipid particle localization	Ca21chr2_C_albicans_SC5314	1519257	1520960	-	orf19.1887
orf19.1888	59.5	44.86	31.41	27.22	39.79	29.64	45.34	43.66	164.54	118.98	106.18	86.11	52.18	29.32	34.72	44.5	141.76	96.15	0.54687	0.227318	-0.603819	-0.374423	-1.11535	-1.4349	-2.26604	-2.03664	0.0552	0.5	0.101	0.3	0.00368	0.000159	2.99e-06	1.14e-05	0.202	0.714	0.288	0.539	0.0405	0.00666	0.000736	0.00147	orf19.1888	Putative nicotinamide riboside hydrolase; cleaves N-glycosidic bonds in nucleosides; pyrimidine salvage and nicotinamide riboside salvage pathways; Spider biofilm induced	Ca21chr2_C_albicans_SC5314	1517368	1518360	-	orf19.1888
orf19.1889	68.89	63.54	97.17	80.41	97.01	121.39	72.56	44.83	54.99	77.82	27.78	25.01	66.21	88.79	109.2	58.69	66.4	26.39	1.30372	0.320341	0.734825	1.03614	1.00399	0.0206025	0.435086	0.736401	0.00163	0.33	0.0333	0.00524	0.0151	0.943	0.136	0.0188	0.025	0.568	0.15	0.0501	0.094	0.974	0.342	0.107	orf19.1889	Putative phosphoglycerate mutase family protein; stationary phase enriched protein; early-stage flow model biofilm induced; Spider biofilm repressed	Ca21chr2_C_albicans_SC5314	1516534	1517256	+	orf19.1889
orf19.1890	272.94	161.92	338.38	280.32	362.31	364.73	147.51	92.29	290.36	516.68	87.2	60.49	217.43	309.35	363.52	119.9	403.52	73.84	2.41668	0.914658	1.47233	1.70571	0.610924	-0.891094	-0.333426	-0.100044	1.75e-05	0.0229	0.00146	0.000421	0.12	0.0258	0.379	0.787	0.00195	0.12	0.0235	0.0114	0.319	0.129	0.614	0.898	orf19.1890	Ortholog(s) have role in medium-chain fatty acid biosynthetic process	Ca21chr2_C_albicans_SC5314	1514712	1516178	+	orf19.1890
orf19.1891	563.79	490.19	740.5	534.56	890.45	414.37	1778.39	1482.91	194.76	462.92	343.59	707.67	526.99	637.53	652.41	1630.65	328.84	525.63	-0.719794	-1.65546	-1.38371	-1.42902	1.731	0.795338	1.06708	1.02178	0.137	0.00562	0.0192	0.0139	0.00392	0.107	0.0443	0.046	0.343	0.0523	0.109	0.0898	0.0421	0.298	0.177	0.181	orf19.1891	Vacuolar aspartic proteinase; transcript equivalent in yeast-form and mycelial cells but is elevated at lower growth temperatures; upregulated iby human neutrophils; protein enriched in stationary phase; Spider biofilm induced	Ca21chr2_C_albicans_SC5314	1512217	1513476	-	2022-04-01
orf19.1893	162.74	136.94	95.64	120.26	123.49	189.28	240.65	160.95	107.71	151.16	165.22	211.98	149.84	107.95	156.38	200.8	129.44	188.6	-0.553574	-0.371505	-0.84671	-0.335246	0.045635	0.227704	-0.247501	0.263964	0.0881	0.248	0.0166	0.295	0.884	0.462	0.427	0.396	0.266	0.485	0.0994	0.534	0.947	0.684	0.656	0.629	orf19.1893	Protein of unknown function; Spider biofilm repressed	Ca21chr2_C_albicans_SC5314	1509238	1511607	-	orf19.1893
orf19.1896	3399.38	2959.55	3530.2	3259.16	4880.51	2536.07	2751.9	1673.66	1860.44	3370	934.55	1619.64	3179.47	3394.68	3708.29	2212.78	2615.22	1277.1	1.02135	0.488309	0.588877	0.653032	0.864049	0.331013	0.431581	0.495736	0.0413	0.3	0.229	0.174	0.0523	0.515	0.411	0.336	0.17	0.539	0.464	0.395	0.195	0.725	0.642	0.575	orf19.1896	Heat shock protein; at yeast-form cell surface, not hyphae; antigenic; Gcn4-regulated; induced by amino acid starvation (3-AT) or by adherence to polystyrene; macrophage-repressed; sumoylation target; possibly essential	Ca21chr2_C_albicans_SC5314	1506984	1508930	+	SSC1
orf19.1897	31.03	36.4	29.69	45.92	32.44	42.94	33.43	34.52	43.3	45	17.09	22.94	33.72	37.81	37.69	33.97	44.15	20.02	1.16722	-0.025155	0.132735	0.137022	0.797855	-0.394519	-0.236629	-0.232342	0.0045	0.944	0.704	0.703	0.0591	0.216	0.429	0.455	0.0458	0.975	0.85	0.85	0.21	0.449	0.658	0.678	orf19.1897	Ortholog of C. dubliniensis CD36 : Cd36_21640, C. parapsilosis CDC317 : CPAR2_105040, Candida tenuis NRRL Y-1498 : CANTEDRAFT_112352 and Debaryomyces hansenii CBS767 : DEHA2C08008g	Ca21chr2_C_albicans_SC5314	1505373	1506407	+	orf19.1897
orf19.190	2.8	3.12	4.58	2.49	1.25	0.43	2.07	3.32	8.02	9.11	9.31	7.16	2.96	3.53	0.84	2.7	8.57	8.23	0.0510296	0.0684924	0.221806	-1.97664	-1.5498	-1.53234	-1.37902	-3.57747	0.916	0.936	0.784	0.0795	0.0553	0.0266	0.028	0.00126	0.961	0.971	0.896	0.25	0.202	0.131	0.135	0.0217	orf19.190	Ortholog(s) have role in endoplasmic reticulum organization, histone exchange and Swr1 complex, mitochondrion localization	Ca21chr2_C_albicans_SC5314	1000848	1001822	+	orf19.190
orf19.1900	46.81	38.82	40.64	42.09	21.36	57.49	65.61	45.39	71.57	52.6	34.09	34.6	42.81	41.37	39.42	55.5	62.09	34.34	0.841356	-0.272465	-0.316686	-0.524523	0.586967	-0.526854	-0.571075	-0.778912	0.0474	0.516	0.443	0.237	0.189	0.175	0.135	0.0634	0.185	0.726	0.669	0.474	0.414	0.396	0.341	0.22	orf19.1900	Ortholog(s) have RNA methyltransferase activity, role in 7-methylguanosine cap hypermethylation, meiosis, nucleologenesis, regulation of telomere maintenance via telomerase and nucleolus localization	Ca21chr2_C_albicans_SC5314	1503549	1505000	+	orf19.1900
orf19.1901	230.23	199.88	203.34	291.01	160.94	171.87	333.43	365.75	197.66	204.69	131.61	151.38	215.06	247.17	166.41	349.59	201.18	141.49	0.512146	-0.701567	-0.528361	-1.06826	1.30608	0.0923685	0.265574	-0.274323	0.0531	0.0127	0.0517	0.000708	0.000127	0.707	0.297	0.273	0.197	0.0846	0.194	0.0155	0.00592	0.852	0.536	0.513	orf19.1901	Putative DNA replication protein; periodic mRNA expression, peak at cell-cycle M/G1 phase; Spider biofilm induced	Ca21chr2_C_albicans_SC5314	1500642	1503278	+	MCM3
orf19.1902	137.9	118.89	206.74	196.91	247.41	200.8	184.02	252.34	273.46	170.89	288.95	205.7	128.39	201.82	224.1	218.18	222.17	247.33	-0.174406	-0.767926	-0.111523	0.032484	-0.158033	-0.751552	-0.0951492	0.0488577	0.558	0.0212	0.71	0.913	0.599	0.0225	0.749	0.869	0.757	0.114	0.854	0.96	0.786	0.119	0.877	0.939	orf19.1902	Putative nucleolar protein; Hap43-induced; mutation confers resistance to 5-fluorocytosine (5-FC), 5-fluorouracil (5-FU), and tubercidin (7-deazaadenosine); Spider biofilm induced	Ca21chr2_C_albicans_SC5314	1498605	1500293	+	NOC4
orf19.1907	283.68	221.4	230.11	255.02	290.39	354.79	502.24	379.11	248.94	341.92	149.23	261.27	252.54	242.56	322.59	440.67	295.43	205.25	0.566027	-0.816827	-0.867295	-0.462014	1.15849	-0.224359	-0.274827	0.130454	0.0898	0.02	0.0155	0.162	0.00227	0.484	0.398	0.685	0.269	0.111	0.0952	0.379	0.0303	0.702	0.631	0.84	orf19.1907	Ortholog of S. cerevisiae Nnf2; possible role in chromosome segregation; mutants are viable, induced during the mating process	Ca21chr2_C_albicans_SC5314	15457	17610	-	EMC9
orf19.191	176.47	135.31	85.2	118.05	103.11	124.28	175.41	133.71	182.55	152.95	195.51	179.4	155.89	101.63	113.69	154.56	167.75	187.46	-0.165027	0.0409076	-0.579243	-0.406458	-0.317954	-0.112019	-0.73217	-0.559385	0.537	0.882	0.0528	0.161	0.26	0.674	0.0153	0.0538	0.742	0.946	0.197	0.377	0.498	0.833	0.0946	0.199	orf19.191	Member of the GCK-III subfamily of eukaryotic Ste20p kinases; in RAM cell wall integrity signaling network; role in cell separation, azole sensitivity; required for hyphal growth; constitutive expression is MTL, white-opaque independent	Ca21chr2_C_albicans_SC5314	997849	1000524	+	KIC1
orf19.1910	9.53	5.5	15.87	19.21	17.05	7.3	95.05	59.09	8.87	13.42	21.36	30.03	7.51	17.54	12.17	77.07	11.15	25.7	-1.21335	-3.26865	-1.99746	-2.68876	1.48445	-0.570846	0.700336	0.00903863	0.0231	2.94e-05	0.000237	6.98e-05	0.00215	0.348	0.167	0.987	0.121	0.0027	0.00827	0.00431	0.0293	0.586	0.386	0.995	orf19.1910	Predicted NADH-dependent flavin oxidoreductase; Hap43-repressed gene	Ca21chr2_C_albicans_SC5314	14823	15446	+	orf19.1910
orf19.1911	247.48	208.59	404.77	337.35	360.43	225.76	980.58	947.77	167.1	320.41	241.45	418.21	228.03	371.06	293.09	964.18	243.75	329.83	-0.460794	-2.09041	-1.38237	-1.75605	1.59696	-0.0326527	0.675385	0.301702	0.218	8.25e-05	0.00353	0.000418	0.000963	0.927	0.0905	0.409	0.452	0.00469	0.0397	0.0114	0.0185	0.967	0.27	0.64	orf19.1911	GPI-anchored cell surface protein of unknown function; Hap43p-repressed gene; fluconazole-induced; possibly an essential gene, disruptants not obtained by UAU1 method	Ca21chr2_C_albicans_SC5314	13261	14415	-	PGA52
orf19.1913	25.78	17.77	24.52	26.15	33.2	48.65	57.59	49.51	19.07	22.92	7.38	16.77	21.77	25.34	40.92	53.55	21	12.07	0.94025	-1.28018	-1.03914	-0.364148	2.26389	0.0434568	0.284493	0.959487	0.0593	0.00524	0.0125	0.316	0.00021	0.914	0.457	0.0198	0.211	0.0501	0.0841	0.555	0.00776	0.96	0.68	0.11	orf19.1913	Protein of unknown function; flow model biofilm induced	Ca21chr2_C_albicans_SC5314	12627	13253	+	orf19.1913
orf19.1914	60.33	46.61	97.07	67.55	96.02	69.89	255.4	171.08	67.98	103.46	50.19	85.44	53.47	82.31	82.96	213.24	85.72	67.82	0.365157	-1.95281	-1.35098	-1.33272	1.66261	-0.655358	-0.053528	-0.0352668	0.317	0.000112	0.00161	0.00199	0.000399	0.0895	0.877	0.92	0.556	0.00556	0.0248	0.028	0.0111	0.268	0.944	0.963	orf19.1914	Putative alpha-1,6-mannanase; induced by mating factor in MTLa/MTLa opaque cells	Ca21chr2_C_albicans_SC5314	11100	12443	-	FAV3
orf19.1915	173.13	163.74	205.81	184.95	230.63	228.88	785.58	515.54	306.8	271.46	473.32	322.28	168.43	195.38	229.75	650.56	289.13	397.8	-0.430379	-1.9643	-1.75029	-1.51585	0.758164	-0.775753	-0.561745	-0.327301	0.145	6.18e-06	2.19e-05	8.6e-05	0.0177	0.0124	0.0573	0.244	0.355	0.00107	0.00227	0.00482	0.103	0.0836	0.207	0.481	orf19.1915	Putative SSU processome and 90S preribosome component; repressed in core stress response; repressed by prostaglandins	Ca21chr2_C_albicans_SC5314	9360	11063	-	MPP10
orf19.1917	249.34	185.85	231.19	223.91	335.39	393.61	386.6	225.76	235.75	334.83	114.1	158.53	217.6	227.55	364.5	306.18	285.29	136.31	1.06965	-0.452382	-0.371235	0.300473	1.13272	-0.389309	-0.308162	0.363545	0.00447	0.164	0.253	0.358	0.00277	0.233	0.345	0.275	0.0456	0.381	0.49	0.595	0.0342	0.469	0.583	0.514	orf19.1917	Protein of unknown function; Spider biofilm repressed	Ca21chr2_C_albicans_SC5314	8144	9289	-	orf19.1917
orf19.192	12.92	14.37	20.59	12.88	6.81	11.16	6.79	7.98	10.4	9.71	31.52	24.26	13.64	16.74	8.99	7.38	10.06	27.89	-1.4681	0.841255	1.07368	0.220769	-1.87379	0.435565	0.667986	-0.184921	0.00254	0.151	0.065	0.713	0.00329	0.332	0.126	0.705	0.0324	0.364	0.223	0.855	0.038	0.571	0.327	0.851	orf19.192	Ortholog of C. dubliniensis CD36 : Cd36_19320, C. parapsilosis CDC317 : CPAR2_209670, Candida tenuis NRRL Y-1498 : CANTEDRAFT_113478 and Debaryomyces hansenii CBS767 : DEHA2C15136g	Ca21chr2_C_albicans_SC5314	995424	997127	+	orf19.192
orf19.1923	210.24	117.18	144.63	224.04	223.81	170.18	810.17	683.82	212.27	277.28	169.54	411.68	163.71	184.33	197	747	244.77	290.61	-0.129672	-2.26613	-2.07351	-1.95206	1.50605	-0.630411	-0.437791	-0.316346	0.757	0.000121	0.000277	0.000452	0.00347	0.145	0.302	0.45	0.88	0.00577	0.00908	0.0118	0.0393	0.355	0.542	0.674	orf19.1923	Protein with a predicted role in recruitment of RNA polymerase I to rDNA; caspofungin induced; flucytosine repressed; repressed in core stress response; repressed by prostaglandins	Ca21chr2_C_albicans_SC5314	5665	7335	+	RRN3
orf19.1925	0.12	0.16	0.21	0.24	0.02	0.19	0.16	0.17	4.14	3.1	3.42	5.68	0.14	0.22	0.1	0.16	3.62	4.55	-0.263871	-0.294689	0.42034	-1.43683	-4.70705	-4.73787	-4.02284	-5.88002	0.686	0.868	0.801	0.466	0.00411	0.00248	0.00307	0.0017	0.84	0.939	0.905	0.687	0.0433	0.032	0.0364	0.0256	orf19.1925	Member of a family of telomere-proximal genes of unknown function; may be spliced in vivo	Ca21chr2_C_albicans_SC5314	4248	4778	+	TLO5
orf19.1926	28.64	43.08	22.08	19.44	5.33	4.68	16.79	23.19	27.96	37.79	22.04	28.61	35.86	20.76	5	19.99	32.88	25.33	0.375488	0.741582	-0.0222243	-2.07396	-0.252491	0.113603	-0.650203	-2.70194	0.281	0.0837	0.958	0.00305	0.552	0.722	0.0706	0.000163	0.521	0.258	0.981	0.0362	0.752	0.861	0.233	0.00677	orf19.1926	Zn(II)2Cys6 transcription factor, required for normal resistance to copper; repressed by Sfu1 in high-iron conditions; regulated by Sef1, Sfu1, and Hap43; rat catheter and Spider biofilm induced	Ca21chr5_C_albicans_SC5314	313356	315341	+	SEF2
orf19.1927	5.83	6.27	7.43	4.44	2.26	4.78	4.85	6.88	14.74	7	11.07	10.46	6.05	5.94	3.52	5.87	10.87	10.77	-0.0656771	-0.0286654	-0.13789	-0.876226	-0.805821	-0.76881	-0.878034	-1.61637	0.894	0.968	0.842	0.288	0.236	0.184	0.119	0.0301	0.952	0.986	0.926	0.527	0.472	0.407	0.318	0.141	orf19.1927	Protein similar to RNase MRP RNA binding protein; ciclopirox olamine induced; regulated by Sef1, Sfu1, and Hap43; Spider biofilm induced	Ca21chr5_C_albicans_SC5314	311136	311744	-	SNM1
orf19.193	1.99	1.08	1.19	1.24	1.57	2.79	0.05	2.03	2.64	1.3	1.84	2.23	1.53	1.21	2.18	1.04	1.97	2.04	-0.103389	1.58053	1.30472	2.11146	-2.03533	-0.351404	-0.627215	0.179525	0.918	0.313	0.401	0.175	0.191	0.738	0.551	0.857	0.962	0.553	0.634	0.396	0.417	0.87	0.752	0.934	orf19.193	Ortholog of C. dubliniensis CD36 : Cd36_19310, C. parapsilosis CDC317 : CPAR2_209710, Candida tenuis NRRL Y-1498 : CANTEDRAFT_113479 and Debaryomyces hansenii CBS767 : DEHA2C15114g	Ca21chr2_C_albicans_SC5314	993393	994229	-	orf19.193
orf19.1930	67.86	69.02	2.2	3.14	0.02	2.79	0.05	0.02	38.83	92.12	0.59	0.1	68.44	2.67	1.41	0.04	65.48	0.35	7.88402	11.0954	6.41686	2.99317	-3.00665	0.204687	-4.47381	-7.8975	0.000729	0.00146	0.0438	0.379	0.374	0.631	0.000248	0.000826	0.0158	0.0235	0.176	0.614	0.61	0.806	0.00851	0.0169	orf19.1930	Ferric reductase; induced in low iron; ciclopirox olamine, flucytosine induced; amphotericin B, Sfu1 repressed; Tbf1, Hap43 induced	Ca21chr5_C_albicans_SC5314	308765	310897	+	CFL5
orf19.1932	19.85	22.73	1.5	4.62	0.06	11.5	0.16	0.06	46.03	60.64	0.02	0.06	21.29	3.06	5.78	0.11	53.33	0.04	10.6669	7.94489	5.00884	3.3836	1.40997	-1.31202	-4.24807	-5.87332	0.00198	0.00741	0.0783	0.252	0.709	0.0257	0.000499	0.00102	0.0279	0.0619	0.248	0.489	0.853	0.129	0.0126	0.0191	orf19.1932	C-terminus similar to ferric reductases; induced in low iron; Sfu1-repressed; ciclopirox olamine induced; colony morphology-related gene regulation by Ssn6; Hap43-repressed; Sef1-regulated	Ca21chr5_C_albicans_SC5314	303390	305522	+	CFL4
orf19.1933	60.7	49.96	22.87	35.53	45.94	35.22	53.79	49.58	72.93	53.38	90.69	73.2	55.33	29.2	40.58	51.69	63.15	81.94	-0.384859	0.112841	-0.816741	-0.350547	-0.679435	-0.181735	-1.11132	-0.645123	0.192	0.735	0.0342	0.323	0.0527	0.54	0.00329	0.0545	0.418	0.869	0.152	0.562	0.197	0.744	0.038	0.2	orf19.1933	Ortholog(s) have role in peroxisome organization and peroxisomal membrane localization	Ca21chr5_C_albicans_SC5314	299586	301436	+	orf19.1933
orf19.1934	82.12	96.54	69.96	81.59	49.25	86.64	102.66	116.98	109.59	70.28	141.2	105.03	89.33	75.78	67.95	109.82	89.93	123.12	-0.471991	-0.319855	-0.553066	-0.753527	-0.13538	0.0167563	-0.216455	-0.416915	0.149	0.347	0.115	0.0434	0.683	0.958	0.498	0.216	0.36	0.585	0.31	0.175	0.838	0.981	0.713	0.449	orf19.1934	Histone H3K56 deacetylase; reduced copy number increases opaque cell formation; repressed by MMS, hydroxyurea and high-levels of hydrogen peroxide; Hap43p-induced; ectopic expression blocks genotoxin-induced switching; nicotinamide target	Ca21chr5_C_albicans_SC5314	297649	299112	+	HST3
orf19.1936	325.78	273.22	269.52	273.59	185.6	203.82	446.7	307.25	218.74	289.28	270.1	313.24	299.5	271.55	194.71	376.97	254.01	291.67	-0.208469	-0.324306	-0.459389	-0.940539	0.357753	0.241916	0.106833	-0.374317	0.439	0.238	0.106	0.00291	0.193	0.374	0.693	0.17	0.666	0.475	0.296	0.0352	0.42	0.609	0.844	0.39	orf19.1936	Essential protein; functional homolog of S. cerevisiae Snf1p regulator of sugar metabolism; constitutively expressed; Thr208 phosphorylation may have regulatory role; up-regulation associated with azole resistance; has polyhistidine tract	Ca21chr5_C_albicans_SC5314	294667	296523	+	SNF1
orf19.1938	3.61	4.2	8.25	8.17	3.65	3.74	17.23	6.66	8.98	1.52	10.54	6.44	3.91	8.21	3.69	11.94	5.25	8.49	-1.12398	-1.18839	-0.109313	-1.26164	0.0820725	0.0176598	1.09674	-0.0555936	0.157	0.16	0.87	0.148	0.906	0.984	0.153	0.95	0.372	0.376	0.94	0.36	0.957	0.993	0.367	0.978	orf19.1938	Ortholog of S.pombe SPCC825.05c; a predicted splicing coactivator; transcription repressed in azole-resistant strain overexpressing CDR1 and CDR2; induced by benomyl treatment	Ca21chr5_C_albicans_SC5314	293764	294402	+	orf19.1938
orf19.194	35.09	33.19	26.94	36.94	52.87	26.8	14.53	30.29	45.7	45.13	34.12	43.75	34.14	31.94	39.83	22.41	45.41	38.94	0.241527	0.510483	0.41153	0.629165	-0.680629	-0.411673	-0.510626	-0.292991	0.503	0.288	0.383	0.194	0.161	0.267	0.166	0.422	0.717	0.527	0.618	0.421	0.377	0.506	0.384	0.651	orf19.194	Ortholog of C. dubliniensis CD36 : Cd36_19300, C. parapsilosis CDC317 : CPAR2_209720, Candida tenuis NRRL Y-1498 : CANTEDRAFT_114035 and Debaryomyces hansenii CBS767 : DEHA2E10494g	Ca21chr2_C_albicans_SC5314	991714	993321	+	orf19.194
orf19.1940	112.22	104.91	126.15	106.52	107.62	144.2	129.65	113.66	71.13	116.8	62.66	83.81	108.57	116.33	125.91	121.65	93.97	73.24	0.332844	-0.143803	-0.0500547	0.0576254	0.731746	0.255099	0.348847	0.456527	0.278	0.638	0.868	0.85	0.0329	0.388	0.24	0.133	0.518	0.811	0.939	0.93	0.149	0.622	0.477	0.338	orf19.1940	Ortholog(s) have role in cellular response to cadmium ion, detoxification of cadmium ion, ubiquinone biosynthetic process and mitochondrial inner membrane localization	Ca21chr5_C_albicans_SC5314	290443	291183	-	orf19.1940
orf19.1941	33.9	26.79	29	17.84	23.13	41.04	23.59	28.51	32.43	20.27	27.57	24.26	30.34	23.42	32.08	26.05	26.35	25.91	-0.00583729	0.171882	-0.263796	0.22064	0.0472284	0.224948	-0.21073	0.273705	0.988	0.699	0.558	0.622	0.917	0.565	0.594	0.488	0.995	0.847	0.757	0.801	0.962	0.761	0.783	0.705	orf19.1941	Kinetochore component; amount of Nuf2p and Mtw1p protein detected at each centromere is consistent with a single kinetochore microtubule attachment site	Ca21chr5_C_albicans_SC5314	288720	290129	-	NUF2
orf19.1942	44.62	48.25	34.58	51.8	47.17	58.19	36.78	54.57	64.25	58.99	100.95	80.62	46.43	43.19	52.68	45.67	61.62	90.79	-0.553503	-0.0415389	-0.156484	0.140479	-0.92179	-0.409826	-0.524771	-0.227808	0.0627	0.903	0.643	0.678	0.0126	0.18	0.0883	0.441	0.218	0.956	0.814	0.835	0.0842	0.402	0.266	0.668	orf19.1942	Putative multidrug resistance factor; induced in low iron; regulated by Sef1, Sfu1, and Hap43	Ca21chr5_C_albicans_SC5314	286755	288638	+	SGE1
orf19.1943	4.38	4.38	7.56	3.79	1.77	0.02	12.05	15.74	0.48	0.47	14.46	17.26	4.38	5.68	0.9	13.9	0.47	15.86	-5.05053	-1.72768	-1.4872	-6.48682	-0.115811	3.20704	3.44751	-1.5521	0.000719	0.0331	0.0411	0.000969	0.841	0.022	0.0127	0.411	0.0156	0.149	0.17	0.0185	0.926	0.117	0.085	0.642	orf19.1943	Ortholog of C. parapsilosis CDC317 : CPAR2_302610, C. dubliniensis CD36 : Cd36_51070, Candida orthopsilosis Co 90-125 : CORT_0E04770 and Spathaspora passalidarum NRRL Y-27907 : SPAPADRAFT_50634	Ca21chr5_C_albicans_SC5314	283868	286240	+	orf19.1943
orf19.1944	46.5	42.2	49.97	49.1	26.91	60.96	89.94	64.41	49.38	62.58	84.32	103.96	44.35	49.54	43.93	77.18	55.98	94.14	-0.752567	-0.714557	-0.555212	-0.819074	-0.361151	-0.323141	-0.163796	-0.427658	0.0356	0.0708	0.137	0.046	0.31	0.365	0.629	0.247	0.156	0.234	0.345	0.181	0.549	0.601	0.805	0.484	orf19.1944	Plasma membrane G-protein-coupled receptor of the cAMP-PKA pathway; required for WT hyphal growth; reports differ on role in cAMP-mediated glucose signaling; Gpr1 C terminus binds Gpa2; regulates HWP1 and ECE1; flow model biofilm induced	Ca21chr5_C_albicans_SC5314	280836	283307	+	GPR1
orf19.1945	159.81	141.82	114.37	155.47	94.31	111.54	248.3	255.72	160.06	183.67	133.56	372.54	150.82	134.92	102.93	252.01	171.86	253.05	-0.385242	-0.743868	-0.918162	-1.29576	0.170742	-0.187884	-0.362178	-0.739775	0.322	0.0714	0.0307	0.00508	0.66	0.623	0.35	0.0734	0.561	0.235	0.142	0.0492	0.824	0.802	0.588	0.239	orf19.1945	Inositolphosphorylceramide (IPC) synthase; catalyzes the key step in sphingolipid biosynthesis; antifungal drug target; flow model biofilm induced; Spider biofilm induced	Ca21chr5_C_albicans_SC5314	277008	278423	+	AUR1
orf19.1946	206.72	244.69	299.38	169.66	373.51	155.33	60.08	118.75	132.56	230.32	93.93	92.52	225.7	234.52	264.42	89.41	181.44	93.23	0.908263	1.28879	1.30277	1.39364	-0.0179717	0.362555	0.376534	0.467401	0.0564	0.0163	0.0161	0.0106	0.97	0.41	0.397	0.292	0.204	0.0983	0.0975	0.0763	0.987	0.641	0.63	0.531	orf19.1946	Similar to an aldose 1-epimerase-related protein; antigenic during murine systemic infection; protein present in exponential and stationary phase yeast cultures; Hap43-induced; Spider biofilm repressed	Ca21chr5_C_albicans_SC5314	274481	275380	-	orf19.1946
orf19.1948	86.85	82.14	48.76	73.95	78.03	89.81	201.8	124.03	60.41	88.39	122.48	185.66	84.5	61.36	83.92	162.91	74.4	154.07	-1.04651	-0.85772	-1.33943	-0.868749	0.0240016	0.212796	-0.268919	0.201767	0.00611	0.0223	0.00149	0.0215	0.942	0.527	0.431	0.55	0.0551	0.118	0.0238	0.115	0.974	0.735	0.659	0.751	orf19.1948	Ortholog of C. dubliniensis CD36 : Cd36_51110, C. parapsilosis CDC317 : CPAR2_302560, Candida tenuis NRRL Y-1498 : CANTEDRAFT_135271 and Debaryomyces hansenii CBS767 : DEHA2E12914g	Ca21chr5_C_albicans_SC5314	273059	274360	+	orf19.1948
orf19.1949	636.23	496.62	426.88	535.36	574.06	544.4	841.48	577.49	537.08	656.67	513.62	590.04	566.43	481.12	559.23	709.48	596.88	551.83	0.10948	-0.357339	-0.596636	-0.362032	0.382247	-0.0845724	-0.323869	-0.089265	0.717	0.227	0.0547	0.218	0.194	0.781	0.298	0.768	0.858	0.462	0.201	0.451	0.421	0.894	0.537	0.886	orf19.1949	Dynamin-family GTPase-related protein; induced upon adherence to polystyrene; regulated by Gcn2p and Gcn4p	Ca21chr5_C_albicans_SC5314	270302	272383	+	VPS1
orf19.1950	21.59	18.89	47.84	31.23	32.9	25.56	33.32	32.4	18.72	15.49	24.28	24.41	20.24	39.54	29.23	32.86	17.1	24.34	-0.510562	-0.693848	0.222071	-0.182477	0.426233	0.242947	1.15887	0.754318	0.18	0.0845	0.516	0.616	0.262	0.52	0.0037	0.0511	0.402	0.259	0.726	0.797	0.5	0.729	0.0406	0.193	orf19.1950	Ortholog(s) have phosphatase activity	Ca21chr5_C_albicans_SC5314	269484	269954	+	orf19.1950
orf19.1953	166.42	146.21	179.49	190.98	228.81	128.64	305.11	235.74	116.37	164.61	104.37	93.82	156.32	185.23	178.72	270.42	140.49	99.09	0.482182	-0.775503	-0.529115	-0.639943	1.43091	0.17323	0.419618	0.30879	0.132	0.0223	0.102	0.0519	0.000417	0.567	0.18	0.314	0.337	0.118	0.289	0.194	0.0113	0.762	0.402	0.553	orf19.1953	Predicted protein of unknown function; merged with orf19.1952 in Assembly 21	Ca21chr5_C_albicans_SC5314	268278	269390	+	orf19.1953
orf19.1954	74.71	76.87	79.55	83.19	110.71	107.35	154.37	119.39	127.85	87.61	112.92	91	75.79	81.37	109.03	136.88	107.73	101.96	0.0613166	-0.810507	-0.707332	-0.286085	0.387991	-0.483832	-0.380658	0.0405887	0.814	0.0101	0.0195	0.3	0.168	0.0848	0.159	0.876	0.912	0.0739	0.109	0.539	0.387	0.26	0.375	0.943	orf19.1954	Putative pseudouridine synthase; transcript regulated by Nrg1, Mig1, and Tup1	Ca21chr5_C_albicans_SC5314	266976	268136	+	PUS4
orf19.1955	3.13	2.9	5.08	3.82	2.71	0.87	7.21	7.49	4.85	6.05	5.05	4.11	3.02	4.45	1.79	7.35	5.45	4.58	0.232836	-1.29413	-0.769549	-2.30905	0.69009	-0.836878	-0.312295	-1.85179	0.695	0.0767	0.218	0.0116	0.288	0.21	0.581	0.029	0.845	0.245	0.452	0.0804	0.527	0.441	0.773	0.138	orf19.1955	Ortholog(s) have palmitoyltransferase activity, role in protein palmitoylation, protein targeting to membrane and endoplasmic reticulum palmitoyltransferase complex, extrinsic to endoplasmic reticulum membrane localization	Ca21chr5_C_albicans_SC5314	266079	266809	+	orf19.1955
orf19.1956	285.03	247.19	234.49	269.33	291.79	343.4	136.83	135.41	251.49	248.6	110.02	140.06	266.11	251.91	317.59	136.12	250.05	125.04	1.01223	0.96409	0.882424	1.2163	0.13377	0.085634	0.00396825	0.337846	0.000861	0.00159	0.00321	0.000252	0.59	0.722	0.987	0.179	0.0174	0.0246	0.0374	0.00854	0.779	0.861	0.995	0.401	orf19.1956	Ortholog(s) have role in reciprocal meiotic recombination and mitochondrion localization	Ca21chr5_C_albicans_SC5314	262806	265067	-	orf19.1956
orf19.1957	118.78	105.12	202.99	124.94	241.41	124.45	216.86	141.17	163.07	217.8	159.55	170.87	111.95	163.96	182.93	179.01	190.44	165.21	0.192482	-0.6108	-0.0976552	0.0205195	0.0482004	-0.755082	-0.241937	-0.123762	0.587	0.111	0.787	0.955	0.894	0.0495	0.496	0.726	0.777	0.304	0.898	0.98	0.951	0.189	0.711	0.863	orf19.1957	Mitochondrial cytochrome c heme lyase; antigenic cell-wall protein; filament induced; induced on polystyrene adherence, interaction with macrophage; N-glycosylation, 2 heme-binding motifs; rat catheter, Spider biofilm induced	Ca21chr5_C_albicans_SC5314	261888	262682	+	CYC3
orf19.1959	55.12	48.84	67.81	51.53	79.45	80.62	55.52	43.24	81.15	59.74	49.24	38.9	51.98	59.67	80.03	49.38	70.44	44.07	0.665275	0.14064	0.32031	0.764813	0.098589	-0.426046	-0.246375	0.198127	0.0346	0.661	0.313	0.026	0.764	0.142	0.367	0.464	0.153	0.825	0.553	0.129	0.884	0.351	0.603	0.686	orf19.1959	Ortholog(s) have ubiquitin-specific protease activity, role in protein deubiquitination and cytosol, ribosome localization	Ca21chr5_C_albicans_SC5314	253350	254321	+	orf19.1959
orf19.1960	131.88	112.23	90.88	87.79	112.39	82.68	48.37	63.73	107.12	129.14	114.61	100.67	122.06	89.34	97.53	56.05	118.13	107.64	0.128719	1.07115	0.624457	0.731033	-0.892482	0.0499503	-0.396743	-0.290168	0.612	0.0025	0.0492	0.0256	0.00857	0.842	0.132	0.266	0.795	0.0322	0.189	0.128	0.0675	0.926	0.337	0.504	orf19.1960	G1 cyclin; depletion abolishes budding and causes hyphal growth defects; farnesol regulated, functional in S. cerevisiae; possibly essential (UAU1 method); other biofilm induced; Spider biofilm induced	Ca21chr5_C_albicans_SC5314	244214	245611	-	CLN3
orf19.1961	117.31	123.14	124.66	116.38	79.4	145.36	123.77	179.14	180.83	120.15	229.57	166.12	120.22	120.52	112.38	151.45	150.49	197.84	-0.405228	-0.348445	-0.345701	-0.503446	-0.35134	-0.294556	-0.291812	-0.449557	0.227	0.317	0.318	0.159	0.31	0.377	0.379	0.189	0.462	0.556	0.557	0.375	0.549	0.612	0.614	0.415	orf19.1961	Planktonic growth-induced gene	Ca21chr5_C_albicans_SC5314	234864	236456	-	orf19.1961
orf19.1963	132.81	105.09	144.34	148.96	130.9	203.22	149.47	205.96	154.59	89.33	216.89	222.3	118.95	146.65	167.06	177.71	121.96	219.6	-0.899946	-0.596399	-0.285418	-0.130224	-0.297286	0.00626149	0.317242	0.472437	0.0119	0.083	0.382	0.687	0.364	0.984	0.321	0.149	0.0815	0.257	0.617	0.84	0.601	0.994	0.56	0.36	orf19.1963	Putative mitochondrial protein; Hap43-repressed gene; Spider biofilm induced	Ca21chr5_C_albicans_SC5314	229549	231072	-	GDS1
orf19.1964	202.38	178.57	104.94	110.29	110.93	138.51	774.82	652.66	138.16	225.14	258.8	772.1	190.48	107.62	124.72	713.74	181.65	515.45	-1.3629	-1.92409	-2.74482	-2.5391	0.667413	0.106217	-0.71451	-0.508794	0.00511	0.00036	1.29e-05	2.95e-05	0.137	0.787	0.088	0.213	0.0494	0.0105	0.0016	0.0027	0.345	0.898	0.266	0.445	orf19.1964	Protein of unknown function; repressed by fluphenazine treatment; induced by benomyl treatment and in an RHE model; regulated by Nrg1, Tup1	Ca21chr5_C_albicans_SC5314	225963	227465	-	orf19.1964
orf19.1966	50.47	38.36	67.36	66.7	64.92	76.42	280.09	170.29	67.79	60.61	42.55	70.75	44.42	67.03	70.67	225.19	64.2	56.65	0.239727	-2.2818	-1.67792	-1.60296	1.98074	-0.54078	0.0630929	0.138058	0.468	8.97e-06	9.7e-05	0.000172	2.97e-05	0.124	0.841	0.666	0.689	0.0013	0.00511	0.00695	0.00272	0.324	0.925	0.828	orf19.1966	Putative methyltransferase; Hap43-induced; repressed by prostaglandins	Ca21chr5_C_albicans_SC5314	224799	225614	-	BUD23
orf19.1967	32.74	35.57	54.38	33.03	70.77	56.22	32.89	43.32	60.19	49.25	24.9	33.51	34.15	43.71	63.49	38.1	54.72	29.21	0.928134	-0.212329	0.0808107	0.669715	0.462536	-0.677927	-0.384787	0.204117	0.0149	0.576	0.823	0.0774	0.247	0.0525	0.219	0.499	0.0933	0.769	0.916	0.246	0.484	0.196	0.453	0.713	orf19.1967	Ortholog(s) have structural constituent of ribosome activity and mitochondrial large ribosomal subunit localization	Ca21chr5_C_albicans_SC5314	223938	224544	-	orf19.1967
orf19.1970	44.35	49.36	64.16	59.66	75.43	92.84	94.51	40.9	67.65	69.73	49.45	40.88	46.86	61.91	84.13	67.7	68.69	45.17	0.6048	-0.232083	0.170348	0.610893	0.282285	-0.554598	-0.152168	0.288377	0.0827	0.518	0.619	0.0901	0.438	0.104	0.622	0.354	0.256	0.727	0.799	0.269	0.666	0.293	0.801	0.592	orf19.1970	Putative vacuole biogenesis protein	Ca21chr5_C_albicans_SC5314	220488	221192	-	orf19.1970
orf19.1971	58.89	62.91	74.82	58.21	68.21	33.79	97.33	84.1	91.06	76.95	106.61	93.85	60.9	66.52	51	90.72	84	100.23	-0.257222	-0.547027	-0.435335	-0.910042	-0.171841	-0.461647	-0.349955	-0.824662	0.396	0.114	0.193	0.0176	0.593	0.151	0.258	0.0214	0.629	0.31	0.419	0.103	0.782	0.364	0.496	0.115	orf19.1971	RING-finger transcription factor; regulator of yeast form adherence; required for yeast cell adherence to silicone substrate; Spider biofilm induced	Ca21chr5_C_albicans_SC5314	218221	219705	+	TRY3
orf19.1972	90.39	110.25	86.09	91	129.78	49.68	133.89	105.41	92.45	78.83	139.19	110.18	100.32	88.54	89.73	119.65	85.64	124.68	-0.537449	-0.218763	-0.390588	-0.547305	-0.0951	0.223586	0.0517616	-0.104956	0.154	0.568	0.313	0.173	0.802	0.543	0.887	0.778	0.368	0.764	0.553	0.393	0.906	0.746	0.949	0.892	orf19.1972	Ortholog(s) have S-adenosylmethionine-dependent methyltransferase activity, role in histone lysine methylation and cytoplasm, nuclear chromatin localization	Ca21chr5_C_albicans_SC5314	215867	217288	-	orf19.1972
orf19.1973	17.74	23.61	14.85	20.37	2.51	30.95	45.99	37.47	22.51	23.56	18.03	28.83	20.68	17.61	16.73	41.73	23.03	23.43	0.0310846	-0.975972	-1.1892	-2.07905	0.834186	-0.172871	-0.386095	-1.27594	0.959	0.137	0.0737	0.0159	0.194	0.779	0.53	0.108	0.982	0.343	0.239	0.0967	0.421	0.893	0.737	0.3	orf19.1973	Component of CCAAT-binding transcription factor; roles in filamentous growth, low-iron induction of FRP1; regulates genes involved in respiratory growth; functional homolog of S. cerevisiae Hap5p; Cap1p-dependent expression in low iron	Ca21chr5_C_albicans_SC5314	214546	215592	-	HAP5
orf19.1974	211.96	219.73	282.45	302.09	241.37	182.34	217.18	263.7	72.03	106.42	168.82	117.24	215.84	292.27	211.85	240.44	89.23	143.03	-0.689439	-0.156901	0.277783	-0.196813	0.771986	1.30452	1.73921	1.26461	0.0276	0.583	0.351	0.491	0.0159	0.000416	3.93e-05	0.000532	0.134	0.774	0.589	0.708	0.0969	0.0113	0.00317	0.0131	orf19.1974	Putative carboxypeptidase y inhibitor; transcript regulated upon yeast-hypha switch; colony morphology-related gene regulation by Ssn6	Ca21chr5_C_albicans_SC5314	213101	213880	-	TFS1
orf19.1975	8.41	8.59	15.17	13.68	22.2	25.7	9.15	32.4	20.76	13.01	10.41	17	8.5	14.42	23.95	20.78	16.89	13.7	0.337277	-1.3628	-0.606884	0.133909	0.735878	-0.964197	-0.208283	0.53251	0.505	0.0389	0.268	0.797	0.205	0.0963	0.659	0.251	0.718	0.164	0.507	0.903	0.435	0.28	0.824	0.488	orf19.1975	Ortholog(s) have role in mRNA splicing, via spliceosome, regulation of DNA methylation and U4/U6 x U5 tri-snRNP complex, U5 snRNP localization	Ca21chr5_C_albicans_SC5314	212577	213023	+	orf19.1975
orf19.1977	130.71	161.33	158.44	206.95	175.21	129.2	101.9	131.15	100.26	107.2	126.19	90.85	146.02	182.69	152.21	116.52	103.73	108.52	-0.0506496	0.29267	0.608645	0.342556	0.142811	0.48613	0.802106	0.536016	0.856	0.324	0.0532	0.252	0.629	0.0955	0.0111	0.0692	0.933	0.563	0.198	0.489	0.806	0.278	0.0779	0.231	orf19.1977	Dihydroorotase; protein present in exponential and stationary growth phase yeast cultures	Ca21chr5_C_albicans_SC5314	210210	211286	-	URA4
orf19.1978	137.17	126.7	143.23	139.5	222.77	67.26	247.86	252.07	87.79	156.09	247.73	337.38	131.94	141.37	145.01	249.97	121.94	292.56	-1.31077	-0.923357	-0.822974	-1.04102	-0.213544	0.173864	0.274248	0.0561978	0.0107	0.0569	0.0843	0.0357	0.64	0.697	0.539	0.9	0.0766	0.206	0.259	0.156	0.812	0.847	0.743	0.954	orf19.1978	Putative glycerophosphoinositol permease; fungal-specific; repressed by alpha pheromone in SpiderM medium; Hap43-repressed; Spider biofilm induced	Ca21chr5_C_albicans_SC5314	206349	207953	-	GIT2
orf19.1979	68.31	91.52	82.34	71.43	58.53	40.3	52.49	60.57	46.43	93.78	83.02	87.56	79.91	76.88	49.41	56.53	70.11	85.29	-0.376206	0.454597	0.40959	-0.257962	-0.564255	0.266549	0.221541	-0.446011	0.269	0.238	0.282	0.515	0.149	0.429	0.505	0.221	0.508	0.475	0.521	0.726	0.36	0.658	0.718	0.454	orf19.1979	Glycerophosphocholine permease; white cell specific transcript; fungal-specific; alkaline repressed; caspofungin, macrophage/pseudohyphal-repressed; flow model biofilm induced; Spider biofilm induced	Ca21chr5_C_albicans_SC5314	202603	204210	-	GIT3
orf19.198	1242.66	1028.18	1170.39	1431.51	2036.35	1367.65	1182.37	1015.9	722.6	1191.44	602.61	571.02	1135.42	1300.95	1702	1099.14	957.02	586.81	0.670675	0.0210045	0.211263	0.593533	0.9249	0.275229	0.465487	0.847758	0.0557	0.949	0.538	0.0987	0.00823	0.435	0.211	0.0322	0.203	0.977	0.742	0.284	0.0659	0.663	0.442	0.147	orf19.198	Putative asparagine synthetase; soluble protein in hyphae; regulated by Rim101; decreased expression at pH 4 vs pH 8; protein detected during exponential and stationary phases of yeast-form growth	Ca21chr2_C_albicans_SC5314	1851837	1853558	-	ASN1
orf19.1980	2.16	2.24	4.45	2.42	4.22	7.81	0.37	0.17	3.35	0.44	0.26	0.45	2.2	3.43	6.01	0.27	1.9	0.36	1.8868	3.24564	3.78171	4.66047	-0.546119	0.812722	1.3488	2.22756	0.197	0.0547	0.024	0.00705	0.765	0.447	0.179	0.0302	0.424	0.201	0.124	0.0603	0.885	0.672	0.402	0.141	orf19.1980	Glycerophosphocholine transporter; fungal-specific (no human or murine homolog); possibly an essential gene, disruptants not obtained by UAU1 method; Hap43p-repressed gene	Ca21chr5_C_albicans_SC5314	199552	201150	-	GIT4
orf19.1981	6.78	7.54	7.27	6.75	8.26	4.48	11.52	9.84	10.15	9.3	9.59	10.2	7.16	7.01	6.37	10.68	9.73	9.89	-0.0200677	-0.530505	-0.563143	-0.790949	0.063387	-0.447051	-0.479688	-0.707494	0.963	0.314	0.271	0.161	0.898	0.343	0.29	0.165	0.984	0.554	0.51	0.377	0.953	0.581	0.53	0.383	orf19.1981	Predicted subunit of the mitochondrial inner membrane peptidase complex involved in protein targeting to mitochondria	Ca21chr5_C_albicans_SC5314	198650	199138	+	IMP2
orf19.1985	141.99	109.62	178.41	161.7	180.92	82.32	26.73	29.72	41.53	34.93	62.17	50.25	125.8	170.05	131.62	28.22	38.23	56.21	-0.555419	2.12042	2.56563	2.08105	-0.96709	1.70875	2.15396	1.66938	0.159	0.000302	5.13e-05	0.000361	0.0513	0.000315	3.57e-05	0.000395	0.374	0.00948	0.00362	0.0105	0.193	0.00968	0.00299	0.011	orf19.1985	Has aminoglycoside phosphotransferase and protein kinase domains; rat catheter and flow model biofilm induced	Ca21chrR_C_albicans_SC5314	1671193	1672404	+	orf19.1985
orf19.1986	204.58	210.96	194.38	177.07	264.51	151.51	225.04	147.27	228.47	294.61	196.44	156.09	207.77	185.72	208.01	186.16	261.54	176.27	0.569773	0.223511	0.061267	0.171336	0.0227962	-0.323466	-0.48571	-0.375641	0.0865	0.483	0.846	0.588	0.942	0.312	0.14	0.243	0.263	0.701	0.929	0.779	0.974	0.552	0.348	0.48	orf19.1986	Putative chorismate synthase; fungal-specific (no human or murine homolog); protein level decreased in stationary phase yeast cultures; GlcNAc-induced protein	Ca21chrR_C_albicans_SC5314	1672586	1673827	+	ARO2
orf19.1988	40.86	41.54	29	46.7	18.93	27.74	49.24	34.26	50.25	33.33	24.96	28.34	41.2	37.85	23.33	41.75	41.79	26.65	0.634431	0.0897202	-0.0511202	-0.742521	0.546085	0.00137421	-0.139466	-0.830867	0.0998	0.812	0.891	0.0906	0.19	0.997	0.675	0.0427	0.286	0.911	0.95	0.27	0.416	0.999	0.833	0.174	orf19.1988	Putative DNA replication initiation factor; transcriptionally regulated by interaction with macrophage	Ca21chrR_C_albicans_SC5314	1673999	1675738	-	CDC45
orf19.1989	272.94	225.47	279.68	306.25	299.51	439.8	484.6	325.83	250.54	299.64	214.98	287.91	249.21	292.96	369.65	405.22	275.09	251.44	0.138935	-0.6965	-0.460026	-0.15392	0.68919	-0.146244	0.0902297	0.396335	0.637	0.0301	0.141	0.607	0.0313	0.62	0.765	0.201	0.81	0.141	0.35	0.792	0.144	0.8	0.885	0.429	orf19.1989	Protein with predicted GPI modification; dfg5 dcw1 double mutant is inviable; not required for wild-type hyphal growth; upregulated in cyr1 mutant (yeast or hyphal form); Hap43-induced	Ca21chr2_C_albicans_SC5314	235037	236395	-	DCW1
orf19.199	202.72	196.65	86.63	110.32	97.44	106.52	53.25	112.53	200.03	196.08	242.82	143.34	199.68	98.47	101.98	82.89	198.05	193.08	0.0861896	1.22227	0.195041	0.252678	-1.12427	0.0118037	-1.01542	-0.957785	0.789	0.00397	0.589	0.489	0.00677	0.971	0.00712	0.0107	0.898	0.0424	0.779	0.706	0.0588	0.987	0.0606	0.0764	orf19.199	Protein of unknown function; hyphal-induced expression; upregulated in a cyr1 null mutant	Ca21chr2_C_albicans_SC5314	1849458	1850993	-	orf19.199
orf19.1990	48.11	48.21	38.77	38.11	33.36	46.08	27.59	59.96	61.3	57.6	77.91	74.42	48.16	38.44	39.72	43.78	59.45	76.17	-0.357759	0.060934	-0.265091	-0.225434	-0.722709	-0.304015	-0.63004	-0.590383	0.228	0.863	0.459	0.539	0.0509	0.322	0.0536	0.0779	0.464	0.936	0.682	0.743	0.192	0.562	0.198	0.247	orf19.1990	Putative sorting nexin; induced during the mating process	Ca21chr2_C_albicans_SC5314	232550	234442	-	SNX4
orf19.1991	356.67	283.66	228.46	201.14	298.2	295.37	122.9	133.82	417.27	445.04	216.68	187.65	320.17	214.8	296.79	128.36	431.16	202.17	1.09707	1.29814	0.732519	1.19975	-0.641581	-0.440511	-1.00613	-0.538903	0.000548	0.000128	0.00905	0.000241	0.0178	0.0969	0.00118	0.0459	0.0133	0.00592	0.0695	0.00837	0.104	0.281	0.0209	0.181	orf19.1991	Ortholog(s) have cytoplasm localization	Ca21chr2_C_albicans_SC5314	230504	232237	+	orf19.1991
orf19.1992	60.8	60.08	32.33	26.2	25.98	53.32	44.04	47.17	81.15	64.03	113.04	92.71	60.44	29.26	39.65	45.6	72.59	102.87	-0.506215	0.391569	-0.673473	-0.284562	-1.15405	-0.256266	-1.32131	-0.932397	0.105	0.286	0.0943	0.46	0.00511	0.409	0.00134	0.0134	0.294	0.526	0.276	0.683	0.0494	0.641	0.0224	0.0878	orf19.1992	Required for wild-type lifespan, asymmetric inheritance of oxidatively damaged proteins, rDNA silencing; regulates phenotypic switch in strain 3153A, not WO-1; partially complements S. cerevisiae sir2 mating defect; Spider biofilm induced	Ca21chr2_C_albicans_SC5314	227572	229131	-	SIR2
orf19.1993	45.82	46.5	38.45	44.77	63.6	24.43	5.39	31.95	37.47	32.3	31.89	31.72	46.16	41.61	44.01	18.67	34.89	31.81	0.132457	1.31054	1.16335	1.05238	-0.773599	0.404486	0.257292	0.146328	0.784	0.0642	0.0943	0.134	0.268	0.38	0.569	0.755	0.896	0.221	0.276	0.339	0.507	0.615	0.764	0.88	orf19.1993	Ortholog(s) have structural molecule activity, role in proteasome assembly, ubiquitin-dependent protein catabolic process and nucleus, proteasome regulatory particle, lid subcomplex, proteasome storage granule localization	Ca21chr2_C_albicans_SC5314	226014	227255	+	orf19.1993
orf19.1994	38.2	38.82	21.76	33.71	28.22	24.39	36.24	73.28	36.05	36.31	65.77	67.63	38.51	27.74	26.31	54.76	36.18	66.7	-0.881731	-0.578986	-1.06405	-1.13767	-0.213037	0.0897082	-0.39536	-0.468972	0.014	0.122	0.0107	0.00957	0.532	0.79	0.263	0.211	0.09	0.321	0.0764	0.0718	0.738	0.899	0.501	0.442	orf19.1994	Ortholog(s) have phosphatidylinositol-3-phosphate binding activity, role in retrograde transport, endosome to Golgi and endosome localization	Ca21chr2_C_albicans_SC5314	223605	225650	+	orf19.1994
orf19.1995	300.46	229.27	137.07	117.85	184.26	336.83	153.06	197.6	223.25	242.33	256.57	231.99	264.86	127.46	260.55	175.33	232.79	244.28	-0.0673439	0.571058	-0.474619	0.492307	-0.466148	0.172254	-0.873423	0.0935037	0.824	0.0819	0.138	0.126	0.146	0.574	0.0112	0.758	0.917	0.254	0.345	0.328	0.356	0.768	0.0785	0.881	orf19.1995	Alpha-1,2-mannosyltransferase; required for normal cell wall mannan content	Ca21chr2_C_albicans_SC5314	219320	221449	-	MNN24
orf19.1996	771.01	631.34	510.84	649.54	794.54	959.84	177.48	226.81	724.2	641.21	627.61	477.64	701.18	580.19	877.19	202.15	682.71	552.63	0.319852	1.78053	1.49745	2.1018	-1.42645	0.0342237	-0.248851	0.3555	0.296	2.25e-05	0.000121	4.9e-06	0.000138	0.912	0.425	0.268	0.535	0.00232	0.00577	0.000963	0.00618	0.96	0.654	0.506	orf19.1996	Similar to catabolic ser/thr dehydratases; repressed by Rim101; induced in low iron; regulated on white-opaque switch; filament induced; Tn mutation affects filamentation; flow model biofilm induced; Spider biofilm repressed	Ca21chr2_C_albicans_SC5314	215567	216628	+	CHA1
orf19.1998	53.89	49.5	45.81	64.89	43.4	64.06	30.83	31.69	55.04	51.44	35.87	23.47	51.7	55.35	53.73	31.26	53.24	29.67	0.860202	0.718764	0.806388	0.758499	0.098376	-0.0430627	0.0445619	-0.00332701	0.0205	0.0686	0.0411	0.0572	0.804	0.886	0.879	0.991	0.112	0.23	0.17	0.206	0.907	0.948	0.944	0.997	orf19.1998	Ortholog of C. dubliniensis CD36 : Cd36_16140, C. parapsilosis CDC317 : CPAR2_213870, Candida tenuis NRRL Y-1498 : CANTEDRAFT_92202 and Debaryomyces hansenii CBS767 : DEHA2A01980g	Ca21chr2_C_albicans_SC5314	212498	214615	+	orf19.1998
orf19.1999	13.6	19.87	25.67	21.59	18.8	7.81	22.94	15.55	13.73	14.89	7.53	11.14	16.73	23.63	13.3	19.25	14.31	9.34	0.656824	-0.102276	0.412216	-0.572003	0.957199	0.198099	0.712591	-0.271628	0.211	0.833	0.369	0.279	0.0957	0.658	0.0997	0.573	0.442	0.921	0.605	0.518	0.279	0.823	0.286	0.768	orf19.1999	Protein of unknown function; transcript detected on high-resolution tiling arrays	Ca21chr2_C_albicans_SC5314	211535	212116	+	orf19.1999
orf19.20	250.31	231.18	115.42	168.46	136.85	167.09	187.95	168.52	221.07	235.93	324.89	266.95	240.74	141.94	151.97	178.23	228.5	295.92	-0.36343	0.443297	-0.342753	-0.225123	-0.732652	0.0740742	-0.711976	-0.594346	0.179	0.109	0.204	0.397	0.0145	0.775	0.0145	0.0354	0.402	0.302	0.434	0.63	0.0916	0.891	0.0917	0.155	orf19.20	Putative serine/threonine-protein phosphatase B-type regulatory subunit; transcription is regulated upon yeast-hyphal switch	Ca21chr2_C_albicans_SC5314	1305671	1308223	-	RTS1
orf19.200	9.69	12.83	9.14	8.07	5.58	22.79	4.53	11.77	27.96	15.11	20.46	26.54	11.26	8.61	14.18	8.15	21.53	23.5	-0.155653	0.338843	-0.0409744	0.415465	-1.39644	-0.90194	-1.28176	-0.825318	0.757	0.675	0.96	0.61	0.0817	0.134	0.0431	0.172	0.88	0.833	0.982	0.793	0.254	0.339	0.174	0.392	orf19.200	Putative nuclear RNA-binding protein; Spider biofilm repressed	Ca21chr2_C_albicans_SC5314	1848684	1849265	+	orf19.200
orf19.2000	35.06	19.87	44.54	32.76	47.17	16.73	39.49	49.06	50	32.65	42.31	37.18	27.46	38.65	31.95	44.27	41.33	39.74	0.0313261	-0.780518	-0.268622	-0.735595	0.196366	-0.615478	-0.103582	-0.570555	0.941	0.132	0.56	0.154	0.677	0.189	0.802	0.222	0.974	0.336	0.758	0.367	0.834	0.414	0.906	0.455	orf19.2000	Ortholog(s) have DNA helicase activity, role in DNA replication initiation, donor selection, interstrand cross-link repair, mitotic sister chromatid cohesion, negative regulation of DNA recombination and cytosol, nucleus localization	Ca21chr2_C_albicans_SC5314	208791	211319	-	orf19.2000
orf19.2001	16.72	13.98	17.89	20.74	17.51	21.95	7.43	18.92	19.29	11.74	15.71	19.63	15.35	19.32	19.73	13.17	15.52	17.67	-0.201115	0.102689	0.441484	0.466671	-0.291081	0.0127236	0.351519	0.376706	0.638	0.845	0.386	0.372	0.578	0.977	0.39	0.376	0.811	0.928	0.62	0.608	0.771	0.99	0.624	0.611	orf19.2001	Has domain(s) with predicted L-ascorbic acid binding, iron ion binding, oxidoreductase activity, acting on paired donors, with incorporation or reduction of molecular oxygen and 2-oxoglutarate as one donor, more	Ca21chr2_C_albicans_SC5314	208043	208798	+	orf19.2001
orf19.2002	158.13	162.8	150.34	176.51	206.49	192.56	106.58	172.25	202.69	159.09	192.37	158.97	160.46	163.43	199.53	139.41	180.89	175.67	0.0370074	0.186305	0.207344	0.500133	-0.310874	-0.161577	-0.140537	0.152251	0.89	0.508	0.463	0.0905	0.276	0.547	0.601	0.571	0.95	0.72	0.685	0.27	0.516	0.749	0.787	0.766	orf19.2002	Ortholog(s) have structural constituent of nuclear pore activity and role in nuclear pore organization, poly(A)+ mRNA export from nucleus, protein import into nucleus, ribosomal large subunit export from nucleus	Ca21chr2_C_albicans_SC5314	204929	207811	+	orf19.2002
orf19.2003	182.4	172.65	173.04	198.66	243.11	201.86	388.46	442.33	68.49	117.81	188.07	296.91	177.52	185.85	222.48	415.39	93.15	242.49	-1.40265	-1.21777	-1.15603	-0.896838	0.801196	0.986081	1.04781	1.30701	0.000446	0.00142	0.00217	0.011	0.0203	0.00584	0.00407	0.000784	0.0117	0.0231	0.0295	0.0776	0.112	0.0537	0.0431	0.0164	orf19.2003	Putative choline/ethanolamine transporter; mutation confers hypersensitivity to toxic ergosterol analog; colony morphology-related gene regulation by Ssn6; clade-associated gene expression	Ca21chr2_C_albicans_SC5314	201472	203088	-	HNM1
orf19.2005	328.58	284.84	240.72	271.46	229.2	306.25	612.3	702.57	248.23	218.06	798.67	672.45	306.71	256.09	267.72	657.43	233.15	735.56	-1.65246	-1.08566	-1.347	-1.29523	-0.171532	0.395266	0.133932	0.185699	3.26e-05	0.000841	0.000134	0.000169	0.54	0.131	0.595	0.457	0.00283	0.0171	0.00607	0.00692	0.744	0.335	0.783	0.68	orf19.2005	Putative protein phosphatase regulatory subunit; Hap43-repressed gene; macrophage/pseudohyphal-induced; possibly regulated upon hyphal formation; flow model biofilm induced	Ca21chr2_C_albicans_SC5314	195380	198415	-	REG1
orf19.2006	7.76	10.8	9.08	9.9	19.39	9.48	0.79	8.78	13.81	13.42	10.47	6.25	9.28	9.49	14.44	4.79	13.62	8.36	0.727806	1.28102	1.34214	1.82506	-1.13171	-0.578502	-0.517383	-0.0344607	0.229	0.197	0.171	0.0688	0.257	0.314	0.342	0.948	0.464	0.424	0.39	0.23	0.495	0.553	0.58	0.977	orf19.2006	Ortholog(s) have fungal-type vacuole membrane localization	Ca21chr2_C_albicans_SC5314	193728	194618	-	orf19.2006
orf19.2007	159.16	134.71	128.44	122.63	140.21	94.9	55.85	60.72	163.56	243.02	109.08	99.82	146.94	125.53	117.56	58.28	203.29	104.45	0.935441	1.31239	1.08932	0.96402	-0.824334	-0.447388	-0.670456	-0.795754	0.00428	0.00094	0.00368	0.00843	0.0203	0.118	0.026	0.0113	0.0444	0.0182	0.0405	0.0669	0.112	0.315	0.129	0.0788	orf19.2007	Ortholog(s) have role in Golgi to vacuole transport, ascospore wall assembly, retrograde transport, endosome to Golgi and GARP complex, mitochondrion localization	Ca21chr2_C_albicans_SC5314	189686	192622	-	orf19.2007
orf19.2008	64.57	66.47	73.52	84.22	81.16	145.26	18.09	43.54	128.67	91.25	85.2	58.66	65.52	78.87	113.21	30.82	109.96	71.93	0.610283	1.0044	1.27138	1.73981	-1.1218	-0.727681	-0.460704	0.00772545	0.102	0.0481	0.0149	0.00203	0.0298	0.0561	0.196	0.982	0.289	0.186	0.0933	0.0284	0.14	0.204	0.423	0.992	orf19.2008	Ortholog(s) have S-methyl-5-thioribose-1-phosphate isomerase activity, role in L-methionine salvage from methylthioadenosine and cytosol, nucleus localization	Ca21chr2_C_albicans_SC5314	188354	189604	+	orf19.2008
orf19.2009	51.46	37.03	39.53	38.19	34.63	57.75	25.32	30.03	29.11	28.17	93.05	55.68	44.25	38.86	46.19	27.67	28.64	74.37	-1.33895	0.624238	0.450778	0.671135	-1.35159	0.611596	0.438136	0.658492	0.00175	0.155	0.292	0.13	0.00498	0.11	0.237	0.0895	0.0261	0.369	0.532	0.334	0.0486	0.303	0.474	0.268	orf19.2009	Ortholog(s) have ubiquitin-protein ligase activity, role in protein import into peroxisome matrix and integral to peroxisomal membrane localization	Ca21chr2_C_albicans_SC5314	186664	188064	+	PEX12
orf19.201	9.59	11.88	15.17	11.98	23.25	5.35	38.41	22.81	7.67	5.49	8.1	12.39	10.74	13.57	14.3	30.61	6.58	10.25	-0.598942	-1.3457	-1.01988	-1.33865	1.45205	0.705294	1.03112	0.712343	0.391	0.0353	0.0749	0.0369	0.0282	0.306	0.122	0.303	0.625	0.155	0.242	0.159	0.136	0.546	0.321	0.542	orf19.201	Protein of unknown function; unmerged from orf19.202 in a revision of Assembly 21	Ca21chr2_C_albicans_SC5314	1847727	1848304	+	orf19.201
orf19.2010	0.02	0.02	0.24	0.11	0.02	3.03	0.05	0.02	0.51	0.01	0.02	0.02	0.02	0.17	1.52	0.04	0.26	0.02	2.22254	-0.877118	2.35787	3.05432	0.708367	-2.39129	0.843695	1.54015	0.473	0.798	0.421	0.298	0.836	0.44	0.732	0.53	0.693	0.903	0.651	0.537	0.923	0.668	0.867	0.737	orf19.2010	Ortholog of C. dubliniensis CD36 : Cd36_16030, C. parapsilosis CDC317 : CPAR2_213800, Debaryomyces hansenii CBS767 : DEHA2A01320g and Pichia stipitis Pignal : PICST_29434	Ca21chr2_C_albicans_SC5314	185888	186283	-	orf19.2010
orf19.2012	239.99	188.32	195.53	229.34	213.39	237.47	142.39	171.72	274.98	268.47	189.5	180.14	214.16	212.43	225.43	157.05	271.73	184.82	0.556075	0.424109	0.416245	0.506537	-0.222191	-0.354157	-0.362021	-0.271729	0.0352	0.1	0.108	0.0544	0.37	0.159	0.154	0.272	0.155	0.287	0.3	0.2	0.606	0.374	0.367	0.511	orf19.2012	Transcriptional regulator; not required for buccal epithelial cell adherence or virulence in mouse systemic infection; null mutant colonies exhibit slightly decreased filamentation ratio; required for yeast adherence to silicone substrate	Ca21chr2_C_albicans_SC5314	183402	185798	+	NOT3
orf19.2013	2338.32	2356.45	1771.13	1383.47	2118.22	1178.8	594.86	354.24	2689.14	4993.89	683.08	657.34	2347.38	1577.3	1648.51	474.55	3841.51	670.21	2.46139	2.32082	1.74454	1.76283	-0.511258	-0.65182	-1.2281	-1.20982	0.0001	5.39e-05	0.000545	0.000376	0.149	0.21	0.025	0.0243	0.00523	0.00372	0.0133	0.0108	0.361	0.44	0.126	0.125	orf19.2013	Similar to Hsp70 family chaperones; role in translocation of proteins into the ER; induced in high iron; protein present in exponential and stationary growth phase yeast cultures; flow model and Spider biofilm repressed	Ca21chr2_C_albicans_SC5314	180800	182863	+	KAR2
[truncated: 4,796 more rows]
[truncated: 5 more columns]

## Sheet: sample description
Condition	Description	Library#
s.SC.vitroH	hyphae in vitro SC5314	981
s.SC.vitroH	hyphae in vitro SC5314	982
s.101.vitroH	hyphae in vitro 101	983
s.101.vitroH	hyphae in vitro 101	984
s.SC.OPC1d	SC5314 OPC 1 dpi	991
s.SC.OPC1d	SC5314 OPC 1 dpi	992
s.101.OPC1d	101 OPC 1 dpi	993
s.101.OPC1d	101 OPC 1 dpi	994
s.101.OPC3d	101 OPC 3 dpi	997
[truncated: 3 more rows]
